# Supplementary material for: Functional diversity among cardiolipin binding sites on the mitochondrial ADP/ATP carrier
Source: EMBO J. 2024 Jun 5;43(14):2979–3008. doi: 10.1038/s44318-024-00132-2 (PMC11251061; doi:10.1038/s44318-024-00132-2)
Supplement: Supplementary file 3 — Source data Fig. 1 [file 44318_2024_132_MOESM3_ESM.zip]

Archive with 25 entries (22 files):
- Fig 1/1C/
- Fig 1/1C/1C.xlsx
- Fig 1/1C/Aac2.tif
- Fig 1/1C/Kgd1.tif
- Fig 1/1C/Tom70.tif
- Fig 1/1D/
- Fig 1/1D/30C, YPD, 3d (1- aac2-172).tif
- Fig 1/1D/30C, YPD, 3d (2- 191-69267).tif
- Fig 1/1D/30C, YPEG, 3d (1- aac2-172).tif
- Fig 1/1D/30C, YPEG, 3d (2- 191-69267).tif
- Fig 1/1D/30C, YPEG, 5d (1- aac2-172).tif
- Fig 1/1D/30C, YPEG, 5d (2- 191-69267).tif
- Fig 1/1D/37C, YPD, 3d (1- aac2-172).tif
- Fig 1/1D/37C, YPD, 3d (2-191-69267).tif
- Fig 1/1D/37C, YPEG, 5d (1- aac2-172).tif
- Fig 1/1D/37C, YPEG, 5d (2- 191-69267).tif
- Fig 1/1E/
- Fig 1/1E/Aac2 6H8 (L155E-G69DG267E).tif
- Fig 1/1E/Aac2 6H8 (WT-N90E).tif
- Fig 1/1E/Abf2 (L155E-G69DG267E).tif
- Fig 1/1E/Abf2 (WT-N90E).tif
- Fig 1/1E/Taz (G172E-G69DG267E).tif
- Fig 1/1E/Taz (WT-L155E).tif
- Fig 1/1E/Tom70 (G172E-G69DG267E).tif
- Fig 1/1E/Tom70 (WT-L155E).tif
