# Supplementary material for: Functional diversity among cardiolipin binding sites on the mitochondrial ADP/ATP carrier
Source: EMBO J. 2024 Jun 5;43(14):2979–3008. doi: 10.1038/s44318-024-00132-2 (PMC11251061; doi:10.1038/s44318-024-00132-2)
Supplement: Supplementary file 3 — Source data Fig. 1 [file 44318_2024_132_MOESM3_ESM.zip › Fig 1/1C/1C.xlsx]

## Sheet: 1C
1C
aac2Δ	WT	WT, crd1Δ	I51E	G69D	N90E	L155E	G172E	R191D	L194E	M255E	G267E	G69D/G267E
0.006604	1	0.963969	1.10157	1.27866	0.938718	1.13338	1.17947	1.06877	1.0502	0.722508	0.981787	0.785269
0.014611	1	0.952799	1.60119	2.47146	1.52838	1.98117	1.94296	1.75696	2.39428	1.35191	2.09116	1.85976
0.013441	1	1.1558	1.43311	1.75473	1.36764	1.58791	1.53028	1.33057	1.79768	0.891443	1.13788	0.834396
0.009103	1	0.790206	1.09306	1.32463	1.01856	1.02829	1.08371	1.03798	1.23085	0.905691	1.35031	0.992351
0.028332	1	0.926226	1.00208	1.26559	1.05972	1.10668	1.20003	1.13172	1.25663	0.969133	1.24028	0.994209
