# Supplementary material for: Functional diversity among cardiolipin binding sites on the mitochondrial ADP/ATP carrier
Source: EMBO J. 2024 Jun 5;43(14):2979–3008. doi: 10.1038/s44318-024-00132-2 (PMC11251061; doi:10.1038/s44318-024-00132-2)
Supplement: Supplementary file 4 — Source data Fig. 2 [file 44318_2024_132_MOESM4_ESM.zip]

Archive with 7 entries (4 files):
- Fig 2/2A/
- Fig 2/2A/2A.xlsx
- Fig 2/2A/README.txt
- Fig 2/2B/
- Fig 2/2B/2B.xlsx
- Fig 2/2D/
- Fig 2/2D/2D.xlsx
