# Supplementary material for: Functional diversity among cardiolipin binding sites on the mitochondrial ADP/ATP carrier
Source: EMBO J. 2024 Jun 5;43(14):2979–3008. doi: 10.1038/s44318-024-00132-2 (PMC11251061; doi:10.1038/s44318-024-00132-2)
Supplement: Supplementary file 4 — Source data Fig. 2 [file 44318_2024_132_MOESM4_ESM.zip › Fig 2/2A/2A.xlsx]

## Sheet: 2A
2A
-	+CATR
0.195384	0.03343
0.336123	0.077039
0.200264	0.09755
0.07701	0.061126
0.178105	0.029057
0.154	0.236499
