# Supplementary material for: Functional diversity among cardiolipin binding sites on the mitochondrial ADP/ATP carrier
Source: EMBO J. 2024 Jun 5;43(14):2979–3008. doi: 10.1038/s44318-024-00132-2 (PMC11251061; doi:10.1038/s44318-024-00132-2)
Supplement: Supplementary file 4 — Source data Fig. 2 [file 44318_2024_132_MOESM4_ESM.zip › Fig 2/2D/2D.xlsx]

## Sheet: 2D
2D
WT	-	+CATR	+1CL+CATR	+2CL+CATR	+3CL+CATR
	0.195384	0.03343	0.056471	0.204366	0.390533
	0.336123	0.077039	0.070888	0.161238	0.268428
	0.200264	0.09755	0.097796	0.223469	0.307342
	0.07701	0.061126	0.105842	0.277063	0.376393
	0.178105	0.029057	0.055811	0.210464	0.383848
	0.154	0.236499	0.284973	0.251147	0.073381
I51E	-	+CATR	+1CL+CATR	+2CL+CATR	+3CL+CATR
	0.248301	0.160798	0.359648	0.149577	0.043302
	0.316837	0.1799	0.287117	0.124042	0.039763
	0.366072	0.126258	0.300655	0.139474	0.019658
	0.54227	0.162518	0.16588	0.061765	0.018058
	0.260883	0.216298	0.210446	0.15653	0.057594
G69D	-	+CATR	+1CL+CATR	+2CL+CATR	+3CL+CATR
	0.621775	0.069639	0.045576	0	0.063234
	0.571135	0.071335	0.063453	0	0.095037
	0.64658	0.088452	0.045972	0	0.060003
	0.671727	0.072815	0.046618	0	0.054746
	0.616802	0.043464	0.068013	0.093178	0.086208
N90E	-	+CATR	+1CL+CATR	+2CL+CATR	+3CL+CATR
	0.817261	0	0.086058	0	0
	0.874432	0	0.054739	0	0
	0.798021	0	0.066076	0	0
	0.853461	0	0	0	0
	0.445891	0.147144	0.111473	0	0
L155E	-	+CATR	+1CL+CATR	+2CL+CATR	+3CL+CATR
	0.823181	0.026177	0.051449	0.01597	0
	0.846883	0.026253	0.046917	0	0
	0.837521	0.023032	0.057119	0	0
	0.841397	0.027261	0.05082	0	0
	0.83717	0.049309	0	0	0
G172E	-	+CATR	+1CL+CATR	+2CL+CATR	+3CL+CATR
	0.764409	0.029659	0.083703	0	0
	0.763301	0.031601	0.087016	0	0
	0.789827	0.034042	0.056789	0	0
	0.798594	0.028111	0.05694	0	0
	0.799552	0.033555	0.013806	0	0.029317
R191D	-	+CATR	+1CL+CATR	+2CL+CATR	+3CL+CATR
	0.591751	0	0.279898	0.128351	0
	0.6832	0	0.215208	0.101592	0
	0.736648	0	0.169355	0.093996	0
	0.545256	0.100218	0.17699	0.106325	0
	0.806517	0.046536	0	0	0
L194E	-	+CATR	+1CL+CATR	+2CL+CATR	+3CL+CATR
	0.43	0.269819	0.182209	0.066467	0
	0.13	0.172236	0.355126	0.309457	0
	0.48	0.205129	0.175716	0.100253	0
	0.13	0.177907	0.253248	0.186441	0
	0.463235	0.105	0.128733	0.188382	0.044486
M255E	-	+CATR	+1CL+CATR	+2CL+CATR	+3CL+CATR
	0.85	0.03	0.01	0.01	0
	0.87	0.02	0.01	0	0
	0.85	0.02	0.02	0.02	0
	0.87	0.03	0.01	0	0
	0.72	0.05	0.03	0.02	0
G267E	-	+CATR	+1CL+CATR	+2CL+CATR	+3CL+CATR
	0.71	0.07	0.05	0.06	0
	0.74	0.04	0.05	0.07	0
	0.55	0.07	0.12	0.13	0.02
	0.71	0.05	0.05	0.06	0.01
	0.61	0.06	0.04	0.05	0
G69D/G267E	-	+CATR	+1CL+CATR	+2CL+CATR	+3CL+CATR
	0.67	0.08	0.14	0	0.1
	0.75	0	0.25	0	0
	0.83	0	0.17	0	0
	0.75	0	0.19	0	0.06
	0.8	0.1	0.02	0	0
