# Supplementary material for: Functional diversity among cardiolipin binding sites on the mitochondrial ADP/ATP carrier
Source: EMBO J. 2024 Jun 5;43(14):2979–3008. doi: 10.1038/s44318-024-00132-2 (PMC11251061; doi:10.1038/s44318-024-00132-2)
Supplement: Supplementary file 5 — Source data Fig. 3 [file 44318_2024_132_MOESM5_ESM.zip]

Archive with 4 entries (2 files):
- Fig 3/3A/
- Fig 3/3A/3A, +CATR.tif
- Fig 3/3B/
- Fig 3/3B/3B, +BKA.tif
