# Supplementary material for: Functional diversity among cardiolipin binding sites on the mitochondrial ADP/ATP carrier
Source: EMBO J. 2024 Jun 5;43(14):2979–3008. doi: 10.1038/s44318-024-00132-2 (PMC11251061; doi:10.1038/s44318-024-00132-2)
Supplement: Supplementary file 6 — Source data Fig. 4 [file 44318_2024_132_MOESM6_ESM.zip › Fig 4/4A/4A.xlsx]

## Sheet: 4A
4A
ADP (uM)	aac2Δ						WT						WT, crd1Δ						I51E						G69D						N90E						L155E						G172E						R191D
100	0.101713	0.1399	0.1955	0.1474	0.1748	0.1464	0.750378	0.9824	0.6417	0.9164	0.8862	0.9103	0.356071	0.3846	0.3444	0.2093	0.21	0.2079	0.582997	0.7179	0.5689	0.557	0.5042	0.5533	0.633627	0.758	0.4465	0.7512	0.666	0.7463	0.167909	0.1009	0.0001	0.0935	0.1062	0.0929	0.134736	0.1234	-0.0525	0.2013	0.1595	0.1999	-0.0167	0.008	-0.1503	0.0864	-0.0087	0.0858	0.086297
33.3	0.058489	0.0928	0.1812	0.1259	0.1215	0.1395	0.633778	0.91	0.6795	0.812	0.8785	0.743	0.307028	0.388	0.3354	0.2074	0.1654	0.1724	0.43534	0.5946	0.5212	0.4511	0.4647	0.4223	0.572645	0.6574	0.4095	0.6409	0.6421	0.5291	0.032947	0.0617	0.0052	0.0883	0.0226	0.0598	0.013149	0.0864	0.0183	0.2043	0.0949	0.1061	-0.1435	-0.0586	-0.1036	0.0197	-0.0754	0.022	0.069068
11.1	0.127103	0.0862	0.2168	0.1923	0.1841	0.1494	0.598262	0.6667	0.5934	0.9187	0.8089	0.7835	0.316322	0.3716	0.2551	0.1837	0.1285	0.0798	0.481738	0.4337	0.4019	0.4858	0.3936	0.3386	0.534635	0.479	0.2808	0.6791	0.521	0.4661	0.1367	0.0464	0.0582	0.1038	0.0128	-0.0079	0.041033	0.0432	0.0024	0.1427	0.044	0.0604	-0.06332	-0.0479	-0.0955	-0.0201	-0.0639	-0.0117	0.076625
3.7	0.048287	0.1131	0.1691	0.2092	0.1524	0.0587	0.527229	0.6261	0.4428	0.7549	0.7545	0.6934	0.169798	0.2061	0.1861	0.1326	0.0582	0.0902	0.264408	0.3031	0.3173	0.3366	0.2794	0.2314	0.280126	0.2745	0.2477	0.434	0.4163	0.3593	-0.00249	0.0455	0.0638	0.0297	-0.0019	0.004	-0.0306	0.0619	0.091	0.0755	-0.0327	0.0657	-0.08154	-0.0377	-0.0365	-0.0405	-0.0925	-0.0141	0.064458
[truncated: 34 more columns]
