# Supplementary material for: Functional diversity among cardiolipin binding sites on the mitochondrial ADP/ATP carrier
Source: EMBO J. 2024 Jun 5;43(14):2979–3008. doi: 10.1038/s44318-024-00132-2 (PMC11251061; doi:10.1038/s44318-024-00132-2)
Supplement: Supplementary file 6 — Source data Fig. 4 [file 44318_2024_132_MOESM6_ESM.zip › Fig 4/4B/4B.xlsx]

## Sheet: 4B
4B
aac2Δ	WT	WT, crd1Δ	I51E	G69D	N90E	L155E	G172E	R191D	L194E	M255E	G267E	G69D/G267E	WT+CATR
0.058489	0.633778	0.307028	0.43534	0.572645	0.032947	0.013149	-0.1435	0.069068	0.585567	0.406322	0.270453	0.001511	0.0325
0.0928	0.91	0.388	0.5946	0.6574	0.0617	0.0864	-0.0586	0.1738	0.8453	0.4853	0.3771	0.0114
0.1812	0.6795	0.3354	0.5212	0.4095	0.0052	0.0183	-0.1036	0.1421	0.6871	0.54	0.2543	0.0506	-0.0105
0.1259	0.812	0.2074	0.4511	0.6409	0.0883	0.2043	0.0197	0.1508	0.8579	0.4062	0.291	0.0639	0.0046
0.1215	0.8785	0.1654	0.4647	0.6421	0.0226	0.0949	-0.0754	0.1462	0.9425	0.3986	0.279	0.0348	-0.0016
0.1395	0.743	0.1724	0.4223	0.5291	0.0598	0.1061	0.022	0.2015	0.8218	0.3858	0.2228	0.1082	-0.0436
