# Supplementary material for: Functional diversity among cardiolipin binding sites on the mitochondrial ADP/ATP carrier
Source: EMBO J. 2024 Jun 5;43(14):2979–3008. doi: 10.1038/s44318-024-00132-2 (PMC11251061; doi:10.1038/s44318-024-00132-2)
Supplement: Supplementary file 6 — Source data Fig. 4 [file 44318_2024_132_MOESM6_ESM.zip › Fig 4/4B/README.txt]

4B: Data points were extracted from 4A (ADP 33uM).
