# Supplementary material for: Functional diversity among cardiolipin binding sites on the mitochondrial ADP/ATP carrier
Source: EMBO J. 2024 Jun 5;43(14):2979–3008. doi: 10.1038/s44318-024-00132-2 (PMC11251061; doi:10.1038/s44318-024-00132-2)
Supplement: Supplementary file 6 — Source data Fig. 4 [file 44318_2024_132_MOESM6_ESM.zip › Fig 4/4D/4D.xlsx]

## Sheet: 4D
WT (NADH)
Time (min)	OCR
1.31003	3.54434	3.76565	4.08666	3.97853	1.77047	23.8704	8.63033	25.3899	16.6761	8.6875	13.6144	12.6511	11.1394	11.4657	9.30759	-1.78655	-2.93932	0.056037	3.07307	-5.59628	14.7265	9.29439	8.13448	11.1505	8.14402	15.2689	12.1395	13.0289	17.2958	27.7653	16.5593	19.6238	14.2109	12.6642	18.8934
5.74878	6.64965	7.31526	14.752	13.1366	12.9813	28.4304	8.61398	21.3705	20.3095	12.128	13.5283	8.09061	17.6936	16.9953	21.7543	-9.80598	-12.2638	-10.496	-1.93123	-6.85325	11.7015	5.31956	20.3542	11.2376	4.67394	9.647	8.38213	11.7327	32.0776	27.7133	12.4682	15.9698	21.9127	16.8471	18.0183
10.1835	8.46181	7.80935	18.7306	9.80332	2.9221	22.4611	5.48688	20.3973	17.9033	8.45422	16.3376	9.72632	17.6298	14.0771	6.70435	1.75408	6.05374	-15.3977	-8.17927	-5.77186	11.6303	5.5113	22.5464	16.0968	5.67381	9.33723	7.39373	9.18994	33.4763	22.7106	11.3993	15.3396	24.2843	19.7746	19.693
14.7202	156.863	156.884	218.171	200.172	190.338	219.236	230.496	250.721	282.213	277.446	164.098	172.677	212.381	219.273	204.947	244.026	204.508	297.561	302.116	304.014	171.936	172.71	212.755	218.609	181.673	254.682	248.665	308.101	305.626	235.59	183.262	170.838	218.47	217.739	204.639
19.1594	176.727	166.18	230.935	221.388	218.138	227.909	239.662	277.559	297.908	296.722	170.073	176.658	230.588	238.971	215.449	253.157	213.379	331.483	325.169	313.608	189.793	190.016	239.039	243.316	174.685	289.15	267.036	344.128	335.301	259.493	183.45	188.721	236.692	237.204	219.682
23.601	188.215	152.093	242.592	244.923	237.826	256.096	253.041	308.151	332.027	323.171	184.671	184.594	258.745	267.282	246.958	253.836	193.616	359.134	345.7	316.627	200.037	194.317	265.522	265.813	196.82	301.762	270.618	368.063	360.79	277.847	179.497	156.315	251.443	243.963	226.784
28.1208	270.326	233.519	343.095	348.326	326.176	328.628	303.782	430.757	414.423	394.032	238.793	237.055	354.645	360.334	343.976	339.891	272.192	473.087	459.787	430.621	288.452	274.156	365.043	367.591	319.679	333.572	334.024	486.152	492.139	355.658	242.273	160.702	351.88	336.491	316.623
32.5611	263.269	221.546	321.14	336.76	315.567	333.68	334.594	435.162	441.552	417.803	224.494	229.034	338.504	344.815	327.31	343.769	287.699	502.988	470.135	447.484	275.43	264.78	348.748	346.781	303.283	356.995	312.342	446.331	454.011	338.261	243.744	175.564	346.55	331.098	311.718
37.01	248.534	214.738	321.921	337.336	317.96	366.61	350.334	450.854	498.916	488.606	233.814	218.999	341.764	350.74	330.936	338.604	270.664	516.078	479.365	465.354	231.489	252.8	345.263	347.142	299.945	372.038	316.466	458.558	479.309	365.567	239.721	174.098	355.073	336.133	323.952
41.5231	187.135	181.902	275.316	287.431	277.314	336.251	332.791	474.162	477.13	398.874	201.362	180.721	296.06	316.7	290.861	295.195	222.204	464.657	429.042	421.864	216.615	192.544	289.493	292.986	252.369	335.463	298.695	417.099	451.421	328.362	236.517	196.601	313.555	298.029	282.942
45.9647	235.86	207.527	304.384	316.759	307.182	363.294	347.678	530.471	523.924	456.427	244.4	205.464	331.214	355.151	327.302	315.547	245.231	498.169	462.689	455.62	250.635	238.916	332.227	330.097	288.322	359.86	318.862	462.801	488.457	358.394	239.358	236.441	353.905	331.975	328.038
50.4067	269.54	239.725	345.545	351.685	341.969	388.607	388.674	565.229	540.625	471.036	272.796	232.143	365.188	390.032	366.008	353.457	250.132	525.103	505.979	487.45	282.721	270.362	366.412	369.183	251.012	399.758	352.615	511.089	527.47	404.787	266.368	264.196	383.007	350.671	346.804
54.9322	308.087	279.043	373.521	390.676	379.455	414.247	469.195	586.776	573.413	496.64	304.928	293.876	389.263	383.399	415.391	392.823	327.187	557.754	544.967	525.734	331.656	322.548	419.388	415.893	279.917	446.072	383.488	537.17	544.861	468.668	224.357	284.898	399.27	363.336	350.077
59.3749	285.759	258.962	341.914	361.295	343.974	410.685	446.878	569.59	545.751	495.228	294.827	265.426	365.832	356.656	381.768	370.787	290.239	533.418	522.15	499.105	300.941	288.79	387.609	382.535	332.282	429.798	390.07	497.35	516.068	433.511	233.4	267.6	367.092	336.324	320.903
63.8248	276.433	251.923	325.424	341.125	329.354	439.971	430.436	540.794	526.74	496.177	278.03	245.759	339.629	339.317	356.735	359.039	278.576	505.062	492.686	472.707	288.861	284.971	360.281	358.408	317.97	402.252	369.445	458.098	478.36	403.417	230.773	260.873	344.526	315.125	312.473
WT (Succinate)
Time (min)	OCR
1.31003	54.3482	12.7781	8.49711	8.12576	16.7325	34.8189	35.2525	21.1463	14.5576	12.5576	31.6875	24.3561	25.5568	128.164	23.9834	10.7014	6.7022	8.14933	6.00661	6.77527	23.356	11.7777	26.9545	57.5183	21.7194	20.8035	29.8129	15.7056	16.6566	16.3923	16.5766	14.6387	12.7471	17.1277	22.9228
5.74878	52.2592	26.9761	21.345	23.0171	25.2681	32.5871	31.0458	18.4046	20.8478	16.4353	37.7096	44.471	38.2813	88.7662	36.4585	42.1749	59.7727	1.23974	2.94791	6.77994	62.8852	13.4559	31.0842	16.462	28.7004	34.4775	29.4868	30.7929	20.4474	16.8842	18.3294	9.55653	15.0969	10.0029	18.3486
10.1835	46.0363	23.7902	18.6322	19.7162	20.0666	22.0023	22.9469	11.179	13.9918	15.439	35.5078	27.9635	29.0414	70.3599	32.9271	26.9293	20.3964	2.58795	2.89977	4.36687	36.102	15.9988	44.0805	31.2045	28.3292	31.0886	24.1132	19.8664	17.7226	13.7742	19.6697	13.5584	16.0694	8.56269	14.4511
14.7202	179.63	210.578	188.38	213.959	207.448	212.855	173.78	219.359	250.916	225.911	232.121	296.466	255.95	367.939	237.845	137.422	147.836	234.58	225.576	213.93	157.766	168.449	216.457	184.877	216.554	205.655	223.738	211.95	218.639	246.726	195.59	204.001	215.91	223.383	240.113
19.1594	163.094	172.171	163.754	183.27	175.174	164.08	141.175	169.445	192.745	179.555	182.739	227.498	194.739	296.84	198.886	129.792	122.165	188.552	193.159	186.744	130.099	133.233	177.857	169.421	182.177	168.961	181.63	192.894	194.482	214.153	175.509	179.25	197.978	204.809	218.416
23.601	137.931	146.243	140.823	158.61	151.735	152.689	138.026	157.446	176.074	165.55	154.804	196.643	164.981	256.946	173.381	108.919	100.1	154.582	153.903	154.832	113.562	118.374	154.376	151.283	156.637	139.83	148.41	171.846	169.515	181.069	153.317	145.948	177.908	183.483	199.405
28.1208	237.451	255.029	225.778	263.387	250.545	298.356	214.321	247.84	279.728	283.246	289.19	341.502	269.107	374.307	243.272	175.07	183.644	215.484	221.033	239.5	173.145	193.662	248.622	227.258	238.977	209.529	216.033	240	257.731	274.519	245.04	244.096	279.85	274.386	310.352
32.5611	232.125	248.743	222.35	257.064	245.458	292.343	230.538	241.825	276.786	275.928	278.411	330.006	261.639	346.938	241.588	186.852	193.788	228.776	232.384	245.194	167.823	185.961	242.184	224.622	232.715	233.652	240.827	230.69	245.538	269.399	247.934	234.147	265.974	265.639	300.62
37.01	207.611	236.961	219.21	249.476	240.061	277.236	212.988	245.084	274.659	288.445	271.588	321.262	259.615	321.835	234.556	182.661	191.724	221.702	222.535	236.982	160.138	180.161	236.36	218.278	226.314	232.975	240.433	232.156	246.164	266.752	247.897	232.672	237.994	266.71	299.001
41.5231	168.05	183.726	195.334	200.026	193.968	209.832	176.601	209.413	205.617	225.3	210.308	292.348	218.054	299.132	175.439	147.825	146.966	177.217	176.202	191.332	120.978	144.149	183.91	174.341	178.001	180.014	205.722	217.489	229.232	225.543	195.042	180.524	204.056	211.749	242.123
45.9647	166.391	167.471	169.421	190.292	181.744	176.826	173.964	197.509	192.262	213.133	197.303	239.39	195.97	291.19	176.793	140.723	144.258	145.094	157.459	178.634	124.907	147.887	183.534	172.886	181.499	167.316	197.939	198.331	206.887	210.249	193.142	183.387	212.128	214.031	245.541
50.4067	146.687	177.554	174.94	197.249	193.364	176.161	169.232	194.885	206.582	217.416	202.375	249.224	193.781	302.219	164.958	151.829	152.525	159.5	160.506	187.343	126.197	149.43	192.455	181.434	187.023	174.952	207.402	203.974	212.488	215.277	203.314	192.78	212.162	222.99	256.183
54.9322	231.567	238.308	246.5	261.545	259.763	219.623	218.098	255.657	254.532	281.992	277.411	321.223	278.41	362.871	245.258	185.039	182.321	219.356	227.277	230.285	169.155	200.29	251.436	243.942	251.393	206.921	209.465	241.308	279.743	244.508	245.692	228.416	246.8	265.103	295.634
59.3749	204.624	205.409	236.22	249.687	245.82	212.58	203.626	253.149	235.087	270.492	264.776	306.849	269.029	349.912	226.397	179.851	176.27	216.497	221.218	222.431	187.332	189.564	240.696	231.33	240.427	185.831	213.06	239.665	276.168	256.582	242.2	226.172	253.306	264.899	291.542
63.8248	221.053	208.332	230.305	247.218	241.602	213.725	211.82	255.985	252.036	266.388	258.779	295.951	272.982	335.456	201.88	177.13	177.308	215.634	215.992	217.602	180.585	183.388	237.89	222.788	231.003	198.261	214.49	233.268	262.279	252.268	234.295	223.511	256.506	263.47	288.056
