# Supplementary material for: Functional diversity among cardiolipin binding sites on the mitochondrial ADP/ATP carrier
Source: EMBO J. 2024 Jun 5;43(14):2979–3008. doi: 10.1038/s44318-024-00132-2 (PMC11251061; doi:10.1038/s44318-024-00132-2)
Supplement: Supplementary file 6 — Source data Fig. 4 [file 44318_2024_132_MOESM6_ESM.zip › Fig 4/4E/4E.xlsx]

## Sheet: 4E
4E
ADP-stimulated (NADH)															RCR (NADH)
aac2Δ	WT	WT crd1Δ	I51E	G69D	N90E	L155E	G172E	R191D	L194E	M255E	G267E	G69D/G267E	WT +CATR		aac2Δ	WT	WT crd1Δ	I51E	G69D	N90E	L155E	G172E	R191D	L194E	M255E	G267E	G69D/G267E	WT +CATR
153.835	270.326	193.984	365.008	327.824	248.644	190.058	249.757	200.321	369.156	350.832	140.084	267.979	322.707		1.02792	1.43626	1.01053	1.17032	1.15881	0.951628	1.09832	1.07977	1.07469	1.12898	1.07772	1.12366	1.07992	1.03755
159.604	233.519	170.367	278.128	348.713	261.647	160.345	232.577	206.521	341.75	363.677	149.495	229.747	314.247		1.07442	1.53537	0.993954	0.928332	1.28697	0.985947	1.04756	1.06168	1.09753	1.1347	1.06617	1.16502	1.05131	1.08387
145.211	343.095	179.376	350.022	326.835	223.336	183.207	226.905	166.936	274.879	317.412	126.575	189.061	203.286		1.01822	1.41429	1.02061	1.14543	1.22828	0.845422	1.06234	1.06744	1.05038	1.10992	1.09075	1.13337	1.08683	1.10674
202.063	348.326	111.699	586.731	546.463	342.892	238.455	308.164	189.161	424.891	222.832	146.659	292.349	308.743		1.02329	1.42218	0.98013	1.04115	1.32566	0.966565	1.07658	1.10446	1.02156	1.28527	1.08671	1.1727	1.05164	1.12745
218.543	326.176	89.1611	612.216	516.588	277.262	253.351	260.392	159.899	387.489	215.109	132.573	259.277	301.145		1.03331	1.37149	1.01058	1.114	1.30196	0.826603	1.05869	1.15049	1.05126	1.34707	1.06514	1.23094	1.03053	1.09296
217.053	328.628	91.6811	586.712	519.868	296.594	258.921	279.758	140.213	302.371	152.457	95.2134	188.394	284.506		1.0358	1.28322	0.985966	1.19209	1.31939	0.946453	1.07563	1.09374	1.1	1.16918	1.05953	1.18061	1.0231	1.07915
161.685	303.782	213.242	508.901	422.259	297.526	231.997	235.591	198.73	496.293	485.643	151.651	334.708	237.514		1.04944	1.20053	0.992877	1.15405	1.22359	0.941434	1.09228	0.94838	1.01757	1.13048	1.0519	1.18557	1.10815	1.05287
157.657	430.757	191.391	381.436	377.685	281.502	243.977	283.035	169.912	394.23	454.374	119.682	354.323	186.004		1.05126	1.39787	0.98844	1.11968	1.24977	1.03574	1.06061	1.06827	1.02596	1.15497	1.11116	1.03882	1.0957	0.994982
153.438	414.423	175.862	411.608	313.815	250.988	185.947	219.785	186.454	76.8045	364.665	114.998	223.629	272.217		1.04606	1.24816	0.968106	1.17396	1.0662	0.940265	1.01038	1.00294	1.06467	1.00247	1.08014	1.1155	1.0948	1.07633
210.891	394.032	83.7076	514.085	633.078	266.294	238.202	351.412	168.172	528.375	214.219	120.965	282.921	221.192		1.09377	1.21927	0.659832	0.892333	1.19557	0.947624	1.06134	1.06865	1.03244	1.25783	1.09252	1.10035	1.05269	1.0656
175.518	238.793	95.9416	538.436	616.46	273.249	238.55	376.263	177.258	485.836	212.696	114.487	236.555	331.16		1.33201	1.29307	0.917228	1.11532	1.2541	0.944989	1.02309	1.01937	1.06632	1.20564	1.0417	1.13857	1.04455	1.11858
178.717	237.055	97.2089	557.917	538.465	175.384	200.286	273.51	140.81	424.291	153.434	98.327	216.586	315.444		1.01967	1.2842	0.965336	1.13311	1.25928	0.804642	1.01898	1.09523	0.983891	1.3406	0.994313	1.14596	1.05424	1.07044
135.22	354.645	236.679	454.546	318.016	271.449	208.284	239.304	249.486	467.888	281.5	154.239	317.925	289.718		1.10145	1.37064	1.03194	1.26211	1.2351	1.00865	1.09863	1.11442	1.10844	1.17028	0.787845	1.12958	1.06548	1.14219
181.221	360.334	237.241	451.818	347.331	296.821	204.105	266.009	255.624	352.744	376.325	152.733	304.753	304.443		1.08245	1.34814	1.05455	1.15881	1.25339	0.992095	1.10735	1.11329	1.12023	1.114	1.07012	1.21266	1.07763	1.2037
164.806	343.976	229.219	453.321	335.554	304.976	207.755	250.448	265.351	351.036	293.348	118.769	223.863	304.69		1.10212	1.39286	1.05872	1.17667	1.25428	0.988922	1.13623	1.07325	1.11591	1.23719	0.989989	1.21694	1.07617	1.06842
245.909	339.891	101.966	537.219	592.39	174.478	296.685	296.05	174.828	621.113	255.863	114.518	328.503	275.163		1.06462	1.33902	0.985986	0.996074	1.25887	0.886669	1.05578	1.0422	0.973086	1.0313	1.03511	1.05853	1.01876	1.10739
234.021	272.192	91.0814	516.115	660.038	184.408	289.814	234.725	143.293	529.753	195.413	110.442	294.986	244.371		1.04034	1.40584	0.906631	0.907461	1.14203	0.847122	0.970231	1.02039	0.951402	1.12385	1.00194	1.16695	1.03689	1.09456
210.946	473.087	102.417	476.947	459.991	186.115	182.688	227.049	141.758	358.999	132.312	80.4676	174.513	205.426		1.04531	1.3173	1.15372	1.03337	1.20303	0.908707	1.00714	1.01554	0.941164	1.15398	0.910208	1.1097	1.00531	1.07403
148.474	459.787	227.848	347.015	466.718	241.812	269.318	246.906	224.731	500.962	348.663	137.849	190.32	249.446		1.1012	1.33002	1.02888	1.16613	1.21212	0.818355	1.08969	1.12933	1.19088	1.05018	1.02854	1.14904	1.0438	1.12206
143.981	430.621	219.914	352.333	467.108	294.523	274.068	243.945	191.515	477.408	353.551	131.387	170.347	231.973		1.03947	1.36002	1.04341	1.25009	1.23764	0.959491	1.11278	1.09208	1.10071	1.08215	1.13238	1.31709	1.03208	1.07998
136.996	288.452	200.618	332.795	453.072	285.147	243.812	223.466	148.28	387.112	222.957	107.221	150.182	351.872		1.08597	1.44199	1.02352	1.21773	1.26212	0.969772	1.10282	1.10832	1.04102	1.03639	1.06632	1.23272	1.07471	1.07351
	274.156												353.459			1.41087												1.0966
	365.043												262.497			1.37481												1.03217
	367.591												325.652			1.38289												1.0446
	319.679												297.582			1.62422												1.04298
	333.572												179.531			1.10542												0.953752
	334.024												188.733			1.2343												1.07947
	486.152												170.545			1.32084												1.13801
	492.139												193.039			1.36406												1.15896
	355.658												166.467			1.28005												0.979007
	242.273															1.34973
	160.702															1.02807
	351.88															1.39944
	336.491															1.37927
	316.623															1.39615
