# Supplementary material for: Functional diversity among cardiolipin binding sites on the mitochondrial ADP/ATP carrier
Source: EMBO J. 2024 Jun 5;43(14):2979–3008. doi: 10.1038/s44318-024-00132-2 (PMC11251061; doi:10.1038/s44318-024-00132-2)
Supplement: Supplementary file 6 — Source data Fig. 4 [file 44318_2024_132_MOESM6_ESM.zip › Fig 4/4F/4F.xlsx]

## Sheet: 4F
4F
ADP-stimulated (Succinate)															RCR (Succinate)
aac2Δ	WT	WT crd1Δ	I51E	G69D	N90E	L155E	G172E	R191D	L194E	M255E	G267E	G69D/G267E	WT +CATR		aac2Δ	WT	WT crd1Δ	I51E	G69D	N90E	L155E	G172E	R191D	L194E	M255E	G267E	G69D/G267E	WT +CATR
188.846	237.451	121.493	274.842	170.595	168.034	161.489	198.166	207.395	247.274	219.144	231.197	230.084	288.676		1.02575	1.72152	1.25532	1.55057	1.46332	1.33415	1.37576	1.29398	1.37551	1.51302	1.31647	1.92373	1.46957	0.99678
214.357	255.029	117.989	254.774	203.497	163.956	160.183	193.951	224.556	238.101	317.516	241.396	218.741	271.324		0.980715	1.74387	1.12515	1.26554	1.5505	1.12252	1.37827	1.29851	1.33662	1.41214	1.47984	1.92037	1.30873	0.992558
220.506	225.778	139.78	297.273	192.677	200.892	168.082	228.969	227.616	309.722	309.531	261.575	210.022	289.991		1.03405	1.60328	1.31244	1.46246	1.48382	1.37913	1.4244	1.31545	1.31585	1.45375	1.42986	2.05564	1.23862	0.961069
228.252	263.387	64.9165	378.368	211.649	135.224	187.273	225.374	220.66	283.109	224.269	202.591	238.474	279.044		0.799096	1.66059	1.13268	1.46867	1.356	1.10202	1.45196	1.28951	1.20918	1.49353	1.27115	1.91734	1.38908	0.960176
291.102	250.545	66.6894	387.564	287.208	153.397	176.758	266.139	190.665	230.169	232.7	178.475	235.857	262.536		0.992383	1.6512	1.16496	1.56252	1.60113	1.21212	1.36999	1.40661	1.05215	1.35179	1.30455	1.78703	1.36922	0.927351
272.341	298.356	71.6991	366.866	258.92	139.382	181.1	213.303	212.507	295.919	212.511	205.882	254.177	239.115		0.9803	1.95402	1.19337	1.48121	1.52965	1.15857	1.39858	1.17718	1.20599	1.50111	1.27588	1.92199	1.34586	1.01124
180.823	214.321	97.5528	296.839	194.194	150.854	124.529	195.951	216.597	260.925	345.435	211.258	238.646	205.141		1.22611	1.55276	1.1759	1.50668	1.55243	1.26029	1.17839	1.30196	1.36428	1.53834	1.45753	1.77261	1.43565	1.02285
228.208	247.84	114.772	328.85	204.534	194.875	136.723	220.237	223.52	253.23	296.829	194.778	237.123	227.706		1.00941	1.57413	1.25769	1.4662	1.57008	1.40644	1.33778	1.33589	1.38596	1.4904	1.54801	1.78345	1.45867	0.95749
203.558	279.728	113.387	431.374	191.047	177.898	171.759	197.727	269.18	269.226	328.222	311.896	214.685	238.279		0.923134	1.5887	1.26421	1.55838	1.43616	1.38592	1.43755	1.31907	1.48773	1.40092	1.64441	2.20042	1.43694	1.02256
236.149	283.246	61.6079	307.886	201.994	133.943	124.803	275.439	184.868	312.974	220.755	195.728	218.679	237.92		0.914855	1.71094	0.896037	1.43279	1.37848	1.19041	1.34001	1.35427	1.18497	1.5131	1.41251	1.91651	1.40799	1.0042
264.208	289.19	72.3221	328.963	264.109	134.141	90.856	240.151	186.928	328.938	222.654	189.472	196.148	221.616		0.955207	1.86811	1.27084	1.48815	1.57912	1.13093	1.21686	1.24444	1.15809	1.49255	1.36625	1.95875	1.31219	0.964308
225.779	341.502	63.7849	337.152	249.603	152.034	118.515	263.824	198.405	281.714	231.422	173.345	207.705	235.056		0.901583	1.73666	0.998252	1.44649	1.50056	1.13	1.42376	1.23291	1.2429	1.45353	1.36298	1.68796	1.28692	0.967224
190.67	269.107	136.657	380.671	168.241	180.988	121.202	167.677	221.462	293.394	341.447	242.023	230.687	242.466		1.06085	1.63114	1.39501	1.57173	1.58355	1.58781	1.527	1.31863	1.38255	1.55626	1.52601	1.89749	1.4008	0.980835
197.49	374.307	129.077	383.836	176.55	174.198	129.056	157.644	234.77	275.858	347.895	269.673	221.663	233.404		1.02524	1.45675	1.27913	1.49496	1.51028	1.35388	1.44059	1.29758	1.37539	1.52286	1.61973	1.85839	1.34245	0.963625
214.748	243.272	133.629	400.931	171.308	196.873	108.778	165.441	214.597	290.359	336.745	310.293	236.589	231.998		1.05252	1.4031	1.36602	1.47767	1.38559	1.51783	1.22478	1.35152	1.49853	1.57858	1.52046	1.87771	1.39582	0.964285
221.219	175.07	56.1707	312.817	229.245	122.108	142.656	207.452	201.767	289.533	213.554	146.766	239.889	189.571		0.943683	1.60733	0.950498	1.4011	1.46331	0.942837	1.1091	1.06303	1.07684	1.14529	1.14768	1.4299	1.16018	1.0801
258.297	183.644	61.1793	334.527	237.021	156.749	154.545	209.386	222.14	293.127	190.743	185.962	246.031	208.528		0.961795	1.83461	0.962655	1.36879	1.37361	1.10754	1.25324	1.01161	1.11505	1.19311	1.15276	1.48286	1.2789	0.979082
238.01	215.484	68.9398	342.804	228.518	125.267	183.205	213.86	210.742	307.521	235.237	211.623	253.204	181.198		0.936765	1.39398	0.980042	1.4161	1.35168	0.979211	1.33082	1.04931	1.10577	1.38304	1.23653	1.74219	1.3091	0.894954
239.646	221.033	156.369	315.971	196.763	193.192	184.915	192.671	232.28	266.354	266.425	236.752	187.061	217.05		1.14857	1.43619	1.22606	1.56605	1.43803	1.29922	1.35152	1.24206	1.35917	1.32994	1.44936	1.63021	1.35598	1.00232
187.264	239.5	143.359	317.367	211.331	195.906	187.529	194.999	250.173	278.572	287.813	255.71	191.835	249.924		1.03683	1.54684	1.14385	1.48516	1.36052	1.2773	1.29436	1.30904	1.32119	1.33086	1.36014	1.72478	1.36288	1.01753
221.91	173.145	155.257	331.262	239.519	206.278	221.441	225.007	252.891	287.596	303.924	268.532	198.044	250.366		1.05338	1.52468	1.14658	1.56671	1.41257	1.29288	1.37069	1.28296	1.34953	1.33541	1.44486	1.74757	1.38826	0.993688
	193.662												266.847			1.63602												0.956787
	248.622												257.831			1.6105												0.932969
	227.258												213.173			1.50221												0.953873
	238.977												226.414			1.52568												0.901603
	209.529												148.611			1.49846												0.92947
	216.033												217.921			1.45565												1.02137
	240												217.119			1.3966												1.01002
	257.731												215.143			1.52041												1.23133
	274.519												236.086			1.5161												1.04708
	245.04															1.59826
	244.096															1.67248
	279.85															1.573
	274.386															1.49543
	310.352															1.55639
