# Supplementary material for: Functional diversity among cardiolipin binding sites on the mitochondrial ADP/ATP carrier
Source: EMBO J. 2024 Jun 5;43(14):2979–3008. doi: 10.1038/s44318-024-00132-2 (PMC11251061; doi:10.1038/s44318-024-00132-2)
Supplement: Supplementary file 7 — Source data Fig. 5 [file 44318_2024_132_MOESM7_ESM.zip]

Archive with 16 entries (10 files):
- Fig 5/5B/
- Fig 5/5B/5B.xlsx
- Fig 5/5C/
- Fig 5/5C/western.tif
- Fig 5/5D/
- Fig 5/5D/YPD, 3days, 30C.tif
- Fig 5/5D/YPD, 3days, 37C.tif
- Fig 5/5D/YPEG, 5days, 30C.tif
- Fig 5/5D/YPEG, 5days, 37C.tif
- Fig 5/5E/
- Fig 5/5E/Blue native.tif
- Fig 5/5F/
- Fig 5/5F/5F.xlsx
- Fig 5/5G/
- Fig 5/5G/5G.xlsx
- Fig 5/5G/README.txt
