# Supplementary material for: Functional diversity among cardiolipin binding sites on the mitochondrial ADP/ATP carrier
Source: EMBO J. 2024 Jun 5;43(14):2979–3008. doi: 10.1038/s44318-024-00132-2 (PMC11251061; doi:10.1038/s44318-024-00132-2)
Supplement: Supplementary file 7 — Source data Fig. 5 [file 44318_2024_132_MOESM7_ESM.zip › Fig 5/5B/5B.xlsx]

## Sheet: 5B
5B
WT	-	+CATR	+1CL+CATR	+2CL+CATR	+3CL+CATR
	0.03	0.07	0.19	0.53	0.18
	0.11	0.1	0.25	0.41	0.14
	0.06	0.13	0.28	0.38	0.13
	0.06	0.1	0.26	0.46	0.12
	0.05	0.15	0.3	0.41	0.1
	0.04	0.09	0.23	0.45	0.19
L155E	-	+CATR	+1CL+CATR	+2CL+CATR	+3CL+CATR
	0.47	0.1	0.09	0.14	0.16
	0.77	0.1	0.02	0.02	0.03
	0.7	0.11	0.03	0.05	0.06
	0.75	0.1	0.04	0.05	0.03
	0.82	0.04	0.04	0.05	0.03
	0.8	0.1	0.01	0.02	0.03
L155F	-	+CATR	+1CL+CATR	+2CL+CATR	+3CL+CATR
	0.39	0.06	0.11	0.23	0.19
	0.43	0.06	0.08	0.26	0.16
	0.4	0.04	0.04	0.23	0.27
	0.58	0.08	0.05	0.13	0.13
	0.59	0.07	0.04	0.13	0.15
	0.36	0.03	0.05	0.25	0.3
