# Supplementary material for: Functional diversity among cardiolipin binding sites on the mitochondrial ADP/ATP carrier
Source: EMBO J. 2024 Jun 5;43(14):2979–3008. doi: 10.1038/s44318-024-00132-2 (PMC11251061; doi:10.1038/s44318-024-00132-2)
Supplement: Supplementary file 7 — Source data Fig. 5 [file 44318_2024_132_MOESM7_ESM.zip › Fig 5/5G/5G.xlsx]

## Sheet: 5G
5G
daac2	WT	L155E	L155F
0.086392	0.580899	0.349575	0.366853
0.108919	0.538834	0.297667	0.070353
0.091238	0.555146	0.312597	0.287767
0.051772	0.542986	0.217792	0.028107
0.047403	0.444758	0.370923	0.285219
0.029126	0.556457	0.223908	0.028908
