# Supplementary material for: Functional diversity among cardiolipin binding sites on the mitochondrial ADP/ATP carrier
Source: EMBO J. 2024 Jun 5;43(14):2979–3008. doi: 10.1038/s44318-024-00132-2 (PMC11251061; doi:10.1038/s44318-024-00132-2)
Supplement: Supplementary file 8 — Source data Fig. 6 [file 44318_2024_132_MOESM8_ESM.zip]

Archive with 9 entries (5 files):
- Fig 6/6B/
- Fig 6/6B/beta-actin.tif
- Fig 6/6B/GRP75, ANT1.tif
- Fig 6/6C/
- Fig 6/6C/Blue native.tif
- Fig 6/6D/
- Fig 6/6D/6D.xlsx
- Fig 6/6F/
- Fig 6/6F/6F.xlsx
