# Supplementary material for: Functional diversity among cardiolipin binding sites on the mitochondrial ADP/ATP carrier
Source: EMBO J. 2024 Jun 5;43(14):2979–3008. doi: 10.1038/s44318-024-00132-2 (PMC11251061; doi:10.1038/s44318-024-00132-2)
Supplement: Supplementary file 8 — Source data Fig. 6 [file 44318_2024_132_MOESM8_ESM.zip › Fig 6/6D/6D.xlsx]

## Sheet: 6D
6D
ADP (uM)	WT			L141E			L141F			WT+CATR (5uM)
100	0.1585	0.3158	0.2249	0.1307	0.2452	0.0608	0.124	0.083	0.159	-0.0012	0.0274	-0.0161
50	0.1724	0.2152	0.2362	0.0631	0.1219	0.0499	0.0119	0.0978	0.1072	0.0031	0.0338	-0.019
25	0.1328	0.2177	0.2015	0.0769	0.1132	-0.0593	0.0183	0.0641	-0.0561	-0.0289	0.0193	-0.051
12.5	0.1452	0.1635	0.0228	0.0759	0.1059	0.0355	0.0326	0.062	0.0358	0.0036	-0.0406	-0.0451
