# Supplementary material for: Functional diversity among cardiolipin binding sites on the mitochondrial ADP/ATP carrier
Source: EMBO J. 2024 Jun 5;43(14):2979–3008. doi: 10.1038/s44318-024-00132-2 (PMC11251061; doi:10.1038/s44318-024-00132-2)
Supplement: Supplementary file 8 — Source data Fig. 6 [file 44318_2024_132_MOESM8_ESM.zip › Fig 6/6F/6F.xlsx]

## Sheet: 6F
6F
Plot
Time (min)	null															WT																L141E																L141F
1.31	32.1127	26.8649	35.0369	39.4534	24.3536	13.2522	58.9001	51.2555	44.079	24.7058	20.6148	26.8787	22.2435	18.8065	15.6745	206.741	241.385	213.548	294.217	268.273	208.75	245.507	151.736	288.85	253.232	259.068	255.551	142.433	159.931	108.07	127.156	135.303	192.207	179.101	171.408	161.451	136.97	154.018	125.946	169.732	150.077	182.369	158.667	134.231	113.978	125.896	86.1175	136.756	161.21
6.77	29.8889	29.2574	31.6386	38.7888	23.4555	12.0209	61.4111	48.534	50.0237	23.0939	20.3935	31.6237	24.014	28.656	17.8825	195.696	228.157	201.977	275.864	246.647	193.633	231.952	143.359	274.955	242.991	247.45	242.499	136.986	150.559	106.401	121.425	127.113	178.376	167.543	157.753	150.266	128.64	144.667	119.545	161.337	146.152	172.131	149.889	126.91	106.569	117.712	82.59	126.008	151.038
12.24	29.4519	28.4545	30.0665	34.4344	22.6095	15.2419	60.6436	46.1127	50.9511	24.1659	20.7624	30.707	23.9165	27.6358	20.1019	192.371	221.736	195.146	268.067	237.94	186.854	224.463	139.172	268.454	235.809	241.187	237.203	134.357	147.072	106.326	118.889	124.135	171.573	161.186	150.786	145.19	123.475	141.83	115.498	156.761	142.264	167.039	144.432	123.173	103.066	113.559	79.7952	119.373	140.888
17.78	27.3521	26.2563	28.906	32.0178	20.5482	15.6989	56.6971	43.6888	47.2541	24.3978	19.7566	30.8939	20.7044	23.3794	21.4043	77.2067	85.0444	76.1616	96.8379	86.0596	76.3178	85.1351	49.7588	98.0214	97.0838	90.8107	83.3388	52.8989	54.9859	45.3073	41.0966	53.6322	74.9526	70.4531	69.6953	66.8281	58.5036	62.7482	47.5332	80.5436	73.1416	85.8364	62.9408	53.1108	45.7267	46.0299	33.9919	74.0279	76.3704
23.24	27.0826	25.8058	28.0657	31.6613	22.8176	17.1782	55.6388	45.2777	44.7261	23.7865	19.4045	31.156	21.0304	20.452	21.5697	63.444	79.6848	69.7434	95.303	86.5474	73.8135	84.6462	49.1288	98.2171	94.2019	88.7886	82.2976	51.8155	54.0776	45.3273	42.0875	51.5243	72.0492	70.1517	67.4005	65.9685	57.1921	62.8825	47.3332	77.6959	69.1393	82.3842	63.5529	52.5694	44.0269	45.73	33.9647	56.9472	70.3028
28.69	25.9465	24.809	28.8689	30.5711	19.88	17.9361	56.0107	45.7108	44.8173	23.8689	19.0159	29.8778	21.128	18.7798	20.4237	66.1839	79.3526	69.4836	95.1178	86.9074	73.4359	83.855	50.5463	99.7963	94.6788	91.3884	84.5109	52.1491	54.6403	45.5093	44.0131	50.1339	70.5139	69.3859	66.0369	64.7139	55.5214	63.1405	47.332	77.2989	68.979	81.4899	64.8018	52.0444	44.3276	45.5734	34.4931	56.041	69.6957
34.23	59.6294	55.3223	64.8746	59.2261	44.7409	45.6114	133.024	108.876	117.366	55.4618	45.006	60.7676	49.2592	40.8974	46.858	288.989	374.905	278.615	367.264	316.204	259.206	345.491	221.953	418.982	354.295	336.496	333.384	247.781	217.94	191.751	203.876	216.429	321.196	308.167	271.916	264.156	228.207	244.867	175.286	300.253	251.584	314.326	239.799	265.66	191.37	219.185	155.889	238.911	287.105
39.7	53.9652	50.9365	59.0056	54.3736	39.0462	41.5019	118.989	96.4614	105.048	50.0579	41.0515	57.2468	46.3334	38.0039	43.1217	316.147	371.642	301.493	424.19	367.146	296.875	382.907	227.213	421.014	362.157	369.75	352.236	242.698	242.527	190.321	204.207	216.803	311.975	284.867	274.574	252.582	214.211	252.428	210.419	267.044	239.242	289.626	245.619	253.5	202.723	234.062	159.587	220.528	220.68
45.15	53.0263	48.8319	57.6579	52.4564	35.9593	41.649	114.614	94.1868	101.099	49.2297	39.8913	55.2824	44.9953	36.6847	41.325	320.259	362.502	308.213	442.441	379.418	305.745	376.673	219.889	417.18	357.815	373.147	356.11	233.32	249.029	183.065	201.736	207.763	299.18	266.403	263.731	239.635	209.069	244.325	200.433	249.863	227.45	270.04	237.635	241.375	202.721	228.479	156.42	203.572	202.945
50.68	17.5649	16.2762	20.3356	22.9346	11.6103	14.3139	40.093	26.6222	26.1411	17.4487	14.2387	23.3522	17.078	8.78835	14.7444	42.4286	58.8208	47.889	59.8443	53.9089	52.8516	47.9108	33.0658	62.9936	66.2237	62.4719	51.9453	32.8083	34.4625	31.8956	25.5934	38.3572	50.1813	48.7582	47.0417	48.4125	40.5821	46.2254	31.7915	60.1185	56.5408	65.2069	44.0182	37.7938	33.289	30.9382	24.1314	37.0719	44.9822
56.15	16.2645	15.2814	21.1843	23.4663	7.41287	14.5831	39.3314	27.2749	26.2987	18.0942	14.3167	22.9512	16.2084	9.14003	13.705	41.3322	53.3549	45.551	59.3869	55.7341	50.9507	51.3952	31.0684	63.4626	62.4774	60.7124	52.9871	32.9345	34.7333	29.5875	27.1687	36.4705	50.2353	48.6088	46.9188	47.1889	40.2085	46.986	32.0096	62.0798	54.0563	64.4657	45.793	38.25	32.3161	30.8644	23.9071	36.7634	43.2089
61.62	16.3766	16.0027	19.7213	22.2836	8.57081	13.8455	39.3036	27.0217	25.3572	17.0309	13.323	22.1356	15.9619	8.89337	12.5343	40.8612	53.0687	45.3398	59.8329	56.5523	50.6538	52.0086	31.5478	65.0611	63.1666	61.5216	54.7042	34.267	35.8304	29.6852	28.4819	36.6667	50.0227	48.335	47.1069	47.2099	40.3639	46.4511	32.4607	60.3281	52.9719	64.4214	47.3523	38.0451	33.1437	31.6866	24.7105	37.5401	43.8006
Basal respiration
null	WT	L141E	L141F
13.0753	151.038	87.468	82.6095
12.4518	168.381	121.551	97.6787
10.3452	149.595	112.851	89.214
12.1508	208.681	103.68	102.983
14.0387	182.206	97.9803	87.0456
1.39634	135.904	83.1116	88.6595
	173.068	95.379	87.5191
	108.103	83.0373	82.1738
20.6074	175.405	59.5912	86.9048
20.4837	156.917	62.1415	89.8664
28.3732	163.192	68.7122	102.649
	177.087	77.8886	79.8578
8.16983	123.004	94.3739	118.613
20.2347	157.829	91.1285	101.193
7.87448	103.88	99.3368	106.017
	132.582	75.4597	108.905
ATP production-coupled
null	WT	L141E	L141F
3.50537	128.927	74.0007	63.3319
3.64549	142.051	101.06	71.1919
1.19756	125.403	91.8006	66.8479
3.86334	172.764	84.7495	75.7459
2.72945	151.393	80.4763	60.3374
-2.69424	113.041	67.9541	65.3937
	139.817	78.6896	64.1731
	90.0431	68.166	61.7924
4.83297	145.667	48.8587	61.7766
0.895922	128.196	50.8901	63.0132
6.90096	137.805	56.6844	75.0446
	148.91	64.8906	59.1437
2.86399	100.106	78.4608	87.9653
9.5611	130.651	76.0446	74.6152
-0.33476	82.5734	81.4795	79.9878
	111.017	61.88	82.1213
Maximal respiration
null	WT	L141E	L141F
43.2528	278.926	179.762	202.148
39.3196	309.147	271.174	243.896
45.1534	262.662	259.832	220.908
36.9424	383.054	224.809	258.325
36.1701	323.684	216.946	231.341
31.7658	254.794	187.843	225.056
	325.278	198.416	228.586
	188.82	142.825	220.814
90.5031	305.947	148.262	241.149
87.8252	271.299	138.22	240.513
102.001	279.443	167.335	284.567
	287.668	154.403	234.819
34.1984	254.399	239.205	363.834
34.5522	291.937	219.489	308.981
35.7153	217.585	244.091	323.213
	255.909	183.194	340.91
[truncated: 14 more columns]
