# Supplementary material for: Functional diversity among cardiolipin binding sites on the mitochondrial ADP/ATP carrier
Source: EMBO J. 2024 Jun 5;43(14):2979–3008. doi: 10.1038/s44318-024-00132-2 (PMC11251061; doi:10.1038/s44318-024-00132-2)
Supplement: Supplementary file 9 — Source data Fig. 7 [file 44318_2024_132_MOESM9_ESM.zip]

Archive with 6 entries (3 files):
- Fig 7/7C/
- Fig 7/7C/7C.xlsx
- Fig 7/7D/
- Fig 7/7D/7D.xlsx
- Fig 7/7E/
- Fig 7/7E/7E.xlsx
