# Supplementary material for: Functional diversity among cardiolipin binding sites on the mitochondrial ADP/ATP carrier
Source: EMBO J. 2024 Jun 5;43(14):2979–3008. doi: 10.1038/s44318-024-00132-2 (PMC11251061; doi:10.1038/s44318-024-00132-2)
Supplement: Supplementary file 9 — Source data Fig. 7 [file 44318_2024_132_MOESM9_ESM.zip › Fig 7/7C/7C.xlsx]

## Sheet: Fig7C
Figure 7
Panel C - RDF of CL Prebound simulations
WT data			L141F data			L141E data
r (nm)	g(r)		r (nm)	g(r)		r (nm)	g(r)
0	0		0	0		0	0
0.002	0		0.002	0		0.002	0
0.004	0		0.004	0		0.004	0
0.006	0		0.006	0		0.006	0
0.008	0		0.008	0		0.008	0
0.01	0		0.01	0		0.01	0
0.012	0		0.012	0		0.012	0
0.014	0		0.014	0		0.014	0
0.016	0		0.016	0		0.016	0
0.018	0		0.018	0		0.018	0
0.02	0		0.02	0		0.02	0
0.022	0		0.022	0		0.022	0
0.024	0		0.024	0		0.024	0
0.026	0		0.026	0		0.026	0
0.028	0		0.028	0		0.028	0
0.03	0		0.03	0		0.03	0
0.032	0		0.032	0		0.032	0
0.034	0		0.034	0		0.034	0
0.036	0		0.036	0		0.036	0
0.038	0		0.038	0		0.038	0
0.04	0		0.04	0		0.04	0
0.042	0		0.042	0		0.042	0
0.044	0		0.044	0		0.044	0
0.046	0		0.046	0		0.046	0
0.048	0		0.048	0		0.048	0
0.05	0		0.05	0		0.05	0
0.052	0		0.052	0		0.052	0
0.054	0		0.054	0		0.054	0
0.056	0		0.056	0		0.056	0
0.058	0		0.058	0		0.058	0
0.06	0		0.06	0		0.06	0
0.062	0		0.062	0		0.062	0
0.064	0		0.064	0		0.064	0
0.066	0		0.066	0		0.066	0
0.068	0		0.068	0		0.068	0
0.07	0		0.07	0		0.07	0
0.072	0		0.072	0		0.072	0
0.074	0		0.074	0		0.074	0
0.076	0		0.076	0		0.076	0
0.078	0		0.078	0		0.078	0
0.08	0		0.08	0		0.08	0
0.082	0		0.082	0		0.082	0
0.084	0		0.084	0		0.084	0
0.086	0		0.086	0		0.086	0
0.088	0		0.088	0		0.088	0
0.09	0		0.09	0		0.09	0
0.092	0		0.092	0		0.092	0
0.094	0		0.094	0		0.094	0
0.096	0		0.096	0		0.096	0
0.098	0		0.098	0		0.098	0
0.1	0		0.1	0		0.1	0
0.102	0		0.102	0		0.102	0
0.104	0		0.104	0		0.104	0
0.106	0		0.106	0		0.106	0
0.108	0		0.108	0		0.108	0
0.11	0		0.11	0		0.11	0
0.112	0		0.112	0		0.112	0
0.114	0		0.114	0		0.114	0
0.116	0		0.116	0		0.116	0
0.118	0		0.118	0		0.118	0
0.12	0		0.12	0		0.12	0
0.122	0		0.122	0		0.122	0
0.124	0		0.124	0		0.124	0
0.126	0		0.126	0		0.126	0
0.128	0		0.128	0		0.128	0
0.13	0		0.13	0		0.13	0
0.132	0		0.132	0		0.132	0
0.134	0		0.134	0		0.134	0
0.136	0		0.136	0		0.136	0
0.138	0		0.138	0		0.138	0
0.14	0		0.14	0		0.14	0
0.142	0		0.142	0		0.142	0
0.144	0		0.144	0		0.144	0
0.146	0		0.146	0		0.146	0
0.148	0		0.148	0		0.148	0
0.15	0		0.15	0		0.15	0
0.152	0		0.152	0		0.152	0
0.154	0		0.154	0		0.154	0
0.156	0		0.156	0		0.156	0
0.158	0		0.158	0		0.158	0
0.16	0		0.16	0		0.16	0
0.162	0		0.162	0		0.162	0
0.164	0		0.164	0		0.164	0
0.166	0		0.166	0		0.166	0
0.168	0		0.168	0		0.168	0
0.17	0		0.17	0		0.17	0
0.172	0		0.172	0		0.172	0
0.174	0		0.174	0		0.174	0
0.176	0		0.176	0		0.176	0
0.178	0		0.178	0		0.178	0
0.18	0		0.18	0		0.18	0
0.182	0		0.182	0		0.182	0
0.184	0		0.184	0		0.184	0
0.186	0		0.186	0		0.186	0
0.188	0		0.188	0		0.188	0
0.19	0		0.19	0		0.19	0
0.192	0		0.192	0		0.192	0
0.194	0		0.194	0		0.194	0
0.196	0		0.196	0		0.196	0
0.198	0		0.198	0		0.198	0
0.2	0		0.2	0		0.2	0
0.202	0		0.202	0		0.202	0
0.204	0		0.204	0		0.204	0
0.206	0		0.206	0		0.206	0
0.208	0		0.208	0		0.208	0
0.21	0		0.21	0		0.21	0
0.212	0		0.212	0		0.212	0
0.214	0		0.214	0		0.214	0
0.216	0		0.216	0		0.216	0
0.218	0		0.218	0		0.218	0
0.22	0		0.22	0		0.22	0
0.222	0		0.222	0		0.222	0
0.224	0		0.224	0		0.224	0
0.226	0		0.226	0		0.226	0
0.228	0		0.228	0		0.228	0
0.23	0		0.23	0		0.23	0
0.232	0		0.232	0		0.232	0
0.234	0		0.234	0		0.234	0
0.236	0		0.236	0		0.236	0
0.238	0		0.238	0		0.238	0
0.24	0		0.24	0		0.24	0
0.242	0		0.242	0		0.242	0
0.244	0		0.244	0		0.244	0
0.246	0		0.246	0		0.246	0
0.248	0		0.248	0		0.248	0
0.25	0		0.25	0		0.25	0
0.252	0		0.252	0		0.252	0
0.254	0		0.254	0		0.254	0
0.256	0		0.256	0		0.256	0
0.258	0		0.258	0		0.258	0
0.26	0		0.26	0		0.26	0
0.262	0		0.262	0		0.262	0
0.264	0		0.264	0		0.264	0
0.266	0		0.266	0		0.266	0
0.268	0		0.268	0		0.268	0
0.27	0		0.27	0		0.27	0
0.272	0		0.272	0		0.272	0
0.274	0		0.274	0		0.274	0
0.276	0		0.276	0		0.276	0
0.278	0		0.278	0		0.278	0
0.28	0		0.28	0		0.28	0
0.282	0		0.282	0		0.282	0
0.284	0		0.284	0		0.284	0
0.286	0		0.286	0		0.286	0
0.288	0		0.288	0		0.288	0
0.29	0		0.29	0		0.29	0
0.292	0		0.292	0		0.292	0
0.294	0		0.294	0		0.294	0
0.296	0		0.296	0		0.296	0
0.298	0		0.298	0		0.298	0
0.3	0		0.3	0		0.3	0
0.302	0		0.302	0		0.302	0
0.304	0		0.304	0		0.304	0
0.306	0		0.306	0		0.306	0
0.308	0		0.308	0		0.308	0
0.31	0		0.31	0		0.31	0
0.312	0		0.312	0		0.312	0
0.314	0		0.314	0		0.314	0
0.316	0		0.316	0		0.316	0
0.318	0		0.318	0		0.318	0
0.32	0		0.32	0		0.32	0
0.322	0		0.322	0		0.322	0
0.324	0		0.324	0		0.324	0
0.326	0		0.326	0		0.326	0
0.328	0		0.328	0		0.328	0
0.33	0		0.33	0		0.33	0
0.332	0		0.332	0		0.332	0
0.334	0		0.334	0		0.334	0
0.336	0		0.336	0		0.336	0
0.338	0		0.338	0		0.338	0
0.34	0		0.34	0		0.34	0
0.342	0		0.342	0		0.342	0
0.344	0		0.344	0		0.344	0
0.346	0		0.346	0		0.346	0
0.348	0		0.348	0		0.348	0
0.35	0		0.35	0		0.35	0
0.352	0		0.352	0		0.352	0
0.354	0		0.354	0		0.354	0
0.356	0		0.356	0		0.356	0
0.358	0		0.358	0		0.358	0
0.36	0		0.36	0		0.36	0
0.362	0		0.362	0		0.362	0
0.364	0		0.364	0		0.364	0
0.366	0		0.366	0		0.366	0
0.368	0		0.368	0		0.368	0
0.37	0		0.37	0		0.37	0
0.372	0		0.372	0		0.372	0
0.374	0		0.374	0		0.374	0
0.376	0		0.376	0		0.376	0
0.378	0		0.378	0		0.378	0
0.38	0		0.38	0		0.38	0
0.382	0		0.382	0		0.382	0
0.384	0		0.384	0		0.384	0
0.386	0		0.386	0		0.386	0
0.388	0		0.388	0		0.388	0
0.39	0		0.39	0		0.39	0
0.392	0		0.392	0		0.392	0
0.394	0		0.394	0		0.394	0
0.396	0		0.396	0		0.396	0
0.398	0		0.398	0		0.398	0
0.4	0		0.4	0		0.4	0
0.402	0		0.402	0		0.402	0
0.404	0		0.404	0		0.404	0
0.406	0		0.406	0		0.406	0
0.408	0		0.408	0		0.408	0
0.41	0		0.41	0		0.41	0
0.412	0		0.412	0		0.412	0
0.414	0		0.414	0		0.414	0
0.416	0		0.416	0		0.416	0
0.418	0		0.418	0		0.418	0
0.42	0		0.42	0		0.42	0
0.422	0		0.422	0		0.422	0
0.424	0		0.424	0		0.424	0
0.426	0		0.426	0		0.426	0
0.428	0		0.428	0		0.428	0
0.43	0		0.43	0		0.43	0
0.432	0		0.432	0		0.432	0
0.434	0		0.434	0		0.434	0
0.436	0		0.436	0		0.436	0
0.438	0		0.438	0		0.438	0
0.44	0		0.44	0		0.44	0
0.442	0		0.442	0		0.442	0
0.444	0		0.444	0		0.444	0
0.446	0		0.446	0		0.446	0
0.448	0		0.448	0		0.448	0
0.45	0		0.45	0		0.45	0
0.452	0		0.452	0		0.452	0
0.454	0		0.454	0		0.454	0
0.456	0		0.456	0		0.456	0
0.458	0		0.458	0		0.458	0
0.46	0		0.46	0		0.46	0
0.462	0		0.462	0		0.462	0
0.464	0		0.464	0		0.464	0
0.466	0		0.466	0		0.466	0
0.468	0		0.468	0		0.468	0
0.47	0		0.47	0		0.47	0
0.472	0		0.472	0		0.472	0
0.474	0		0.474	0		0.474	0
0.476	0		0.476	0		0.476	0
0.478	0		0.478	0		0.478	0
0.48	0		0.48	0		0.48	0
0.482	0		0.482	0		0.482	0
0.484	0		0.484	0		0.484	0
0.486	0		0.486	0		0.486	0
0.488	0		0.488	0		0.488	0
0.49	0		0.49	0		0.49	0
0.492	0		0.492	0		0.492	0
0.494	0		0.494	0.036		0.494	0
0.496	0		0.496	0		0.496	0
0.498	0		0.498	0		0.498	0
0.5	0		0.5	0.07		0.5	0
0.502	0		0.502	0		0.502	0
0.504	0		0.504	0		0.504	0
0.506	0		0.506	0.035		0.506	0
0.508	0		0.508	0.104		0.508	0
0.51	0		0.51	0.034		0.51	0
0.512	0		0.512	0.103		0.512	0
0.514	0		0.514	0.068		0.514	0
0.516	0		0.516	0.068		0.516	0
0.518	0		0.518	0.136		0.518	0
0.52	0		0.52	0.068		0.52	0
0.522	0		0.522	0.101		0.522	0
0.524	0		0.524	0.134		0.524	0
0.526	0		0.526	0.268		0.526	0
0.528	0		0.528	0.233		0.528	0
0.53	0		0.53	0.1		0.53	0
0.532	0		0.532	0.265		0.532	0
0.534	0		0.534	0.329		0.534	0
0.536	0		0.536	0.23		0.536	0
0.538	0		0.538	0.392		0.538	0
0.54	0		0.54	0.554		0.54	0
0.542	0		0.542	0.422		0.542	0
0.544	0		0.544	0.42		0.544	0
0.546	0		0.546	0.612		0.546	0
0.548	0		0.548	0.385		0.548	0
0.55	0		0.55	0.736		0.55	0
0.552	0		0.552	0.765		0.552	0
0.554	0		0.554	0.54		0.554	0
0.556	0		0.556	0.633		0.556	0
0.558	0		0.558	0.82		0.558	0
0.56	0		0.56	0.503		0.56	0
0.562	0		0.562	0.595		0.562	0
0.564	0.062		0.564	0.468		0.564	0
0.566	0		0.566	0.715		0.566	0
0.568	0		0.568	0.65		0.568	0
0.57	0		0.57	0.401		0.57	0
0.572	0		0.572	0.923		0.572	0
0.574	0		0.574	0.766		0.574	0
0.576	0.03		0.576	0.977		0.576	0
0.578	0.03		0.578	0.67		0.578	0
0.58	0		0.58	0.971		0.58	0
0.582	0.03		0.582	0.605		0.582	0
0.584	0.03		0.584	0.723		0.584	0
0.586	0.03		0.586	1.051		0.586	0
0.588	0.119		0.588	0.838		0.588	0
0.59	0		0.59	0.775		0.59	0
0.592	0.089		0.592	0.862		0.592	0
0.594	0.177		0.594	0.977		0.594	0
0.596	0.118		0.596	0.974		0.596	0
0.598	0.293		0.598	1.353		0.598	0
0.6	0.117		0.6	0.909		0.6	0
0.602	0.233		0.602	0.994		0.602	0
0.604	0.145		0.604	0.641		0.604	0
0.606	0.173		0.606	0.697		0.606	0
0.608	0.144		0.608	0.839		0.608	0
0.61	0.23		0.61	1.067		0.61	0
0.612	0.143		0.612	0.862		0.612	0
0.614	0.285		0.614	0.917		0.614	0
0.616	0.455		0.616	1.257		0.616	0
0.618	0.425		0.618	0.854		0.618	0
0.62	0.367		0.62	0.823		0.62	0
0.622	0.282		0.622	0.962		0.622	0
0.624	0.337		0.624	1.1		0.624	0
0.626	0.42		0.626	1.405		0.626	0
0.628	0.502		0.628	1.401		0.628	0
0.63	0.417		0.63	1.285		0.63	0
0.632	0.527		0.632	1.503		0.632	0
0.634	0.442		0.634	1.082		0.634	0
0.636	0.551		0.636	1.383		0.636	0
0.638	0.439		0.638	1.517		0.638	0
0.64	0.849		0.64	1.319		0.64	0
0.642	0.71		0.642	1.48		0.642	0
0.644	0.49		0.644	1.721		0.644	0
0.646	0.732		0.646	1.525		0.646	0
0.648	0.757		0.648	1.439		0.648	0
0.65	0.539		0.65	1.489		0.65	0
0.652	0.699		0.652	1.646		0.652	0
0.654	0.563		0.654	1.614		0.654	0
0.656	0.775		0.656	1.743		0.656	0
0.658	0.612		0.658	1.658		0.658	0
0.66	0.504		0.66	1.786		0.66	0
0.662	0.662		0.662	1.674		0.662	0
0.664	0.58		0.664	1.775		0.664	0
0.666	0.71		0.666	1.638		0.666	0
0.668	0.603		0.668	1.844		0.668	0
0.67	0.497		0.67	1.812		0.67	0
0.672	0.548		0.672	1.833		0.672	0
0.674	0.572		0.674	2.297		0.674	0
0.676	0.674		0.676	1.536		0.676	0
0.678	0.672		0.678	2.387		0.678	0
0.68	0.593		0.68	1.63		0.68	0
0.682	0.514		0.682	1.986		0.682	0
0.684	0.435		0.684	1.852		0.684	0
0.686	0.536		0.686	2.052		0.686	0
0.688	0.535		0.688	1.994		0.688	0
0.69	0.355		0.69	2.116		0.69	0
0.692	0.557		0.692	1.881		0.692	0
0.694	0.555		0.694	2.636		0.694	0
0.696	0.428		0.696	2.073		0.696	0
0.698	0.527		0.698	2.193		0.698	0
0.7	0.451		0.7	2.111		0.7	0
0.702	0.524		0.702	1.955		0.702	0
0.704	0.597		0.704	2.149		0.704	0
0.706	0.372		0.706	2.616		0.706	0
0.708	0.445		0.708	2.386		0.708	0
0.71	0.494		0.71	2.156		0.71	0.025
0.712	0.443		0.712	2.471		0.712	0
0.714	0.491		0.714	2.365		0.714	0.049
0.716	0.514		0.716	2.408		0.716	0
0.718	0.512		0.718	2.695		0.718	0.049
0.72	0.535		0.72	2.468		0.72	0.024
0.722	0.437		0.722	2.583		0.722	0
0.724	0.532		0.724	2.794		0.724	0.024
0.726	0.652		0.726	2.423		0.726	0
0.728	0.337		0.728	2.102		0.728	0
0.73	0.576		0.73	2.265		0.73	0.024
0.732	0.359		0.732	2.548		0.732	0.024
0.734	0.406		0.734	2.397		0.734	0.024
0.736	0.833		0.736	2.558		0.736	0
0.738	0.546		0.738	2.646		0.738	0
0.74	0.545		0.74	2.663		0.74	0.024
0.742	0.661		0.742	2.158		0.742	0.024
0.744	0.565		0.744	2.814		0.744	0.047
0.746	0.869		0.746	2.123		0.746	0.023
0.748	0.796		0.748	2.564		0.748	0.093
0.75	0.864		0.75	2.627		0.75	0.047
0.752	1.002		0.752	2.573		0.752	0.093
0.754	1.069		0.754	2.893		0.754	0.116
0.756	0.997		0.756	2.769		0.756	0.046
0.758	1.063		0.758	2.692		0.758	0.092
0.76	1.337		0.76	2.778		0.76	0.138
0.762	1.081		0.762	2.032		0.762	0.229
0.764	0.986		0.764	2.556		0.764	0.114
0.766	1.189		0.766	2.366		0.766	0.114
0.768	1.027		0.768	2.657		0.768	0.204
0.77	1.456		0.77	2.239		0.77	0.113
0.772	1.77		0.772	2.78		0.772	0.226
0.774	1.313		0.774	2.569		0.774	0.248
0.776	1.49		0.776	2.199		0.776	0.135
0.778	1.644		0.778	2.51		0.778	0.202
0.78	1.168		0.78	2.639		0.78	0.224
0.782	1.613		0.782	3.037		0.782	0.335
0.784	1.564		0.784	2.423		0.784	0.178
0.786	1.449		0.786	2.91		0.786	0.311
0.788	1.845		0.788	2.456		0.788	0.443
0.79	1.929		0.79	2.45		0.79	0.397
0.792	1.549		0.792	2.621		0.792	0.683
0.794	1.655		0.794	2.482		0.794	0.33
0.796	2.113		0.796	3.05		0.796	0.548
0.798	2.02		0.798	3.241		0.798	0.546
0.8	2.059		0.8	3.233		0.8	0.501
0.802	2.25		0.802	3.444		0.802	0.609
0.804	1.831		0.804	3.02		0.804	0.521
0.806	2.043		0.806	2.969		0.806	0.757
0.808	2.277		0.808	3.571		0.808	0.799
0.81	2.077		0.81	3.323		0.81	0.689
0.812	2.481		0.812	3.12		0.812	1.031
0.814	2.583		0.814	3.48		0.814	1.05
0.816	2.555		0.816	3.45		0.816	1.047
0.818	2.506		0.818	3.699		0.818	1.301
0.82	2.756		0.82	3.755		0.82	1.127
0.822	2.472		0.822	2.889		0.822	1.464
0.824	2.892		0.824	3.267		0.824	1.609
0.826	3.415		0.826	4.26		0.826	1.753
0.828	2.624		0.828	3.506		0.828	1.664
0.83	2.765		0.83	3.9		0.83	1.429
0.832	3.011		0.832	3.912		0.832	2.264
0.834	2.647		0.834	3.692		0.834	1.652
0.836	3.144		0.836	4.04		0.836	2.107
0.838	3.053		0.838	4.157		0.838	2.311
0.84	3.629		0.84	4.063		0.84	2.097
0.842	3.704		0.842	3.698		0.842	2.362
0.844	3.301		0.844	4.065		0.844	2.335
0.846	2.982		0.846	3.598		0.846	2.866
0.848	3.244		0.848	3.859		0.848	2.88
0.85	3.36		0.85	3.684		0.85	2.668
0.852	3.887		0.852	4.192		0.852	2.621
0.854	3.529		0.854	3.873		0.854	3.554
0.856	3.725		0.856	3.885		0.856	3.036
0.858	3.941		0.858	4.121		0.858	3.253
0.86	4.197		0.86	4.214		0.86	3.306
0.862	3.964		0.862	3.653		0.862	3.258
0.864	4.36		0.864	4.134		0.864	3.816
0.866	4.188		0.866	4.124		0.866	3.545
0.868	4.38		0.868	4.175		0.868	3.617
0.87	4.37		0.87	3.782		0.87	4.251
0.872	4.34		0.872	3.652		0.872	4.381
0.874	4.631		0.874	3.744		0.874	4.69
0.876	4.74		0.876	3.635		0.876	4.52
0.878	4.57		0.878	4.047		0.878	5.006
0.88	4.34		0.88	3.459		0.88	4.401
0.882	4.092		0.882	2.852		0.882	4.331
0.884	5.054		0.884	3.662		0.884	4.598
0.886	4.766		0.886	3.574		0.886	4.607
0.888	4.597		0.888	3.111		0.888	4.381
0.89	4.882		0.89	3.084		0.89	4.331
0.892	4.36		0.892	3.018		0.892	4.243
0.894	5.096		0.894	3.129		0.894	5.19
0.896	4.478		0.896	2.69		0.896	5.003
0.898	4.605		0.898	2.155		0.898	4.545
0.9	4.808		0.9	2.287		0.9	4.148
0.902	4.371		0.902	2.536		0.902	4.719
0.904	5.02		0.904	2.238		0.904	4.342
0.906	4.835		0.906	2.369		0.906	4.601
0.908	4.612		0.908	1.802		0.908	4.342
0.91	4.139		0.91	2.069		0.91	3.93
0.912	4.361		0.912	1.968		0.912	4.667
0.914	4.083		0.914	2.04		0.914	4.542
0.916	4.323		0.916	1.978		0.916	4.38
0.918	4.371		0.918	1.399		0.918	4.408
0.92	4.323		0.92	1.377		0.92	4.437
0.922	3.896		0.922	1.412		0.922	3.803
0.924	3.792		0.924	1.104		0.924	4.078
0.926	3.557		0.926	1.311		0.926	3.956
0.928	3.455		0.928	1.346		0.928	3.966
0.93	3.41		0.93	1.249		0.93	3.639
0.932	3.685		0.932	1.133		0.932	3.425
0.934	3.283		0.934	0.697		0.934	3.156
0.936	2.677		0.936	0.808		0.936	2.758
0.938	3.063		0.938	0.788		0.938	3.775
0.94	3.225		0.94	0.955		0.94	3.006
0.942	2.492		0.942	0.84		0.942	3.055
0.944	2.765		0.944	0.913		0.944	2.735
0.946	2.093		0.946	0.595		0.946	2.618
0.948	2.255		0.948	0.39		0.948	2.466
0.95	2.139		0.95	0.481		0.95	2.828
0.952	2.061		0.952	0.462		0.952	2.364
0.954	1.984		0.954	0.424		0.954	2.56
0.956	1.924		0.956	0.331		0.956	2.117
0.958	1.792		0.958	0.422		0.958	2.185
0.96	1.624		0.96	0.476		0.96	2.289
0.962	1.785		0.962	0.329		0.962	1.813
0.964	1.2		0.964	0.274		0.964	1.846
0.966	1.433		0.966	0.346		0.966	1.95
0.968	1.249		0.968	0.327		0.968	1.928
0.97	1.264		0.97	0.254		0.97	1.636
0.972	1.046		0.972	0.181		0.972	1.472
0.974	0.809		0.974	0.271		0.974	1.648
0.976	0.826		0.976	0.108		0.976	1.448
0.978	1.111		0.978	0.108		0.978	1.391
0.98	0.805		0.98	0.197		0.98	1.299
0.982	0.803		0.982	0.143		0.982	1.421
0.984	0.641		0.984	0.107		0.984	1.613
0.986	0.871		0.986	0.071		0.986	1.486
0.988	0.621		0.988	0.053		0.988	1.271
0.99	0.549		0.99	0.071		0.99	1.339
0.992	0.583		0.992	0.106		0.992	1.6
0.994	0.635		0.994	0.018		0.994	1.316
0.996	0.651		0.996	0.106		0.996	1.401
0.998	0.421		0.998	0		0.998	1.398
1	0.526		1	0.07		1	1.361
1.002	0.525		1.002	0.035		1.002	1.271
1.004	0.558		1.004	0.088		1.004	1.234
1.006	0.453		1.006	0.035		1.006	1.162
1.008	0.643		1.008	0		1.008	1.592
1.01	0.451		1.01	0.052		1.01	1.226
1.012	0.398		1.012	0.052		1.012	1.344
1.014	0.518		1.014	0.069		1.014	1.325
1.016	0.379		1.016	0.017		1.016	1.253
1.018	0.379		1.018	0		1.018	1.285
1.02	0.326		1.02	0		1.02	1.402
1.022	0.566		1.022	0		1.022	1.041
1.024	0.359		1.024	0.052		1.024	1.124
1.026	0.495		1.026	0.034		1.026	1.088
1.028	0.511		1.028	0.034		1.028	1.273
1.03	0.476		1.03	0.017		1.03	1.033
1.032	0.492		1.032	0		1.032	0.98
1.034	0.322		1.034	0.017		1.034	1.097
1.036	0.558		1.036	0		1.036	1.078
1.038	0.523		1.038	0.034		1.038	0.958
1.04	0.505		1.04	0.017		1.04	0.973
1.042	0.42		1.042	0.017		1.042	0.954
1.044	0.42		1.044	0		1.044	0.936
1.046	0.368		1.046	0		1.046	0.934
1.048	0.502		1.048	0.017		1.048	1.082
1.05	0.367		1.05	0.017		1.05	0.93
1.052	0.316		1.052	0.017		1.052	0.746
1.054	0.399		1.054	0		1.054	1.258
1.056	0.498		1.056	0		1.056	1.123
1.058	0.265		1.058	0		1.058	1.039
1.06	0.347		1.06	0		1.06	1.086
1.062	0.346		1.062	0		1.062	0.903
1.064	0.214		1.064	0		1.064	0.967
1.066	0.296		1.066	0		1.066	0.785
1.068	0.394		1.068	0		1.068	0.882
1.07	0.393		1.07	0		1.07	0.88
1.072	0.327		1.072	0		1.072	0.862
1.074	0.326		1.074	0		1.074	0.893
1.076	0.261		1.076	0		1.076	0.908
1.078	0.244		1.078	0.033		1.078	0.663
1.08	0.324		1.08	0		1.08	0.759
1.082	0.259		1.082	0.016		1.082	0.887
1.084	0.388		1.084	0.016		1.084	0.901
1.086	0.323		1.086	0.016		1.086	0.803
1.088	0.177		1.088	0		1.088	0.786
1.09	0.257		1.09	0		1.09	0.992
1.092	0.289		1.092	0.016		1.092	1.006
1.094	0.24		1.094	0		1.094	0.861
1.096	0.24		1.096	0		1.096	0.748
1.098	0.239		1.098	0		1.098	0.667
1.1	0.191		1.1	0.016		1.1	0.936
1.102	0.286		1.102	0		1.102	0.839
1.104	0.206		1.104	0		1.104	0.948
1.106	0.206		1.106	0		1.106	0.931
1.108	0.206		1.108	0.048		1.108	0.803
1.11	0.158		1.11	0.048		1.11	0.739
1.112	0.142		1.112	0		1.112	0.941
1.114	0.142		1.114	0.047		1.114	1.127
1.116	0.141		1.116	0		1.116	0.907
1.118	0.188		1.118	0		1.118	1.201
1.12	0.188		1.12	0		1.12	0.981
1.122	0.219		1.122	0.016		1.122	1.026
1.124	0.218		1.124	0.016		1.124	1.009
1.126	0.187		1.126	0		1.126	1.146
1.128	0.171		1.128	0.047		1.128	0.851
1.13	0.14		1.13	0.016		1.13	1.065
1.132	0.186		1.132	0.016		1.132	1.094
1.134	0.17		1.134	0.016		1.134	0.784
1.136	0.062		1.136	0		1.136	1.075
1.138	0.108		1.138	0.046		1.138	1.073
1.14	0.138		1.14	0.015		1.14	0.933
1.142	0.138		1.142	0.031		1.142	0.764
1.144	0.184		1.144	0.031		1.144	0.762
1.146	0.092		1.146	0.015		1.146	1.126
1.148	0.076		1.148	0		1.148	0.684
1.15	0.107		1.15	0.015		1.15	1.107
1.152	0.061		1.152	0.031		1.152	0.893
1.154	0.091		1.154	0.015		1.154	0.786
1.156	0.076		1.156	0		1.156	0.89
1.158	0.091		1.158	0		1.158	0.874
1.16	0.03		1.16	0.015		1.16	0.812
1.162	0.06		1.162	0.03		1.162	0.961
1.164	0.045		1.164	0.015		1.164	0.704
1.166	0.15		1.166	0.015		1.166	0.628
1.168	0.06		1.168	0.045		1.168	0.732
1.17	0.105		1.17	0.015		1.17	0.731
1.172	0.075		1.172	0.015		1.172	0.804
1.174	0.06		1.174	0.015		1.174	0.654
1.176	0.074		1.176	0.045		1.176	0.697
1.178	0.045		1.178	0.03		1.178	0.696
1.18	0.089		1.18	0		1.18	0.665
1.182	0.044		1.182	0.045		1.182	0.502
1.184	0.133		1.184	0		1.184	0.634
1.186	0.089		1.186	0		1.186	0.662
1.188	0.044		1.188	0		1.188	0.573
1.19	0.088		1.19	0.03		1.19	0.645
1.192	0.073		1.192	0.015		1.192	0.571
1.194	0.059		1.194	0.029		1.194	0.643
1.196	0.044		1.196	0.029		1.196	0.408
1.198	0.044		1.198	0		1.198	0.48
1.2	0.073		1.2	0		1.2	0.523
1.202	0.044		1.202	0		1.202	0.522
1.204	0.073		1.204	0.015		1.204	0.536
1.206	0.087		1.206	0.029		1.206	0.419
1.208	0.044		1.208	0		1.208	0.419
1.21	0.072		1.21	0.029		1.21	0.404
1.212	0.043		1.212	0.015		1.212	0.561
1.214	0.014		1.214	0.043		1.214	0.575
1.216	0.043		1.216	0.043		1.216	0.445
1.218	0.029		1.218	0.014		1.218	0.544
1.22	0.014		1.22	0.014		1.22	0.5
1.222	0.043		1.222	0		1.222	0.4
1.224	0.057		1.224	0.014		1.224	0.584
1.226	0.071		1.226	0.043		1.226	0.569
1.228	0.057		1.228	0.014		1.228	0.398
1.23	0.043		1.23	0.043		1.23	0.44
1.232	0.057		1.232	0.029		1.232	0.481
1.234	0.057		1.234	0.029		1.234	0.551
1.236	0.028		1.236	0.028		1.236	0.423
1.238	0.028		1.238	0		1.238	0.437
1.24	0.014		1.24	0.043		1.24	0.45
1.242	0.028		1.242	0.014		1.242	0.562
1.244	0.028		1.244	0.014		1.244	0.477
1.246	0.028		1.246	0.028		1.246	0.406
1.248	0.112		1.248	0.042		1.248	0.419
1.25	0.098		1.25	0.028		1.25	0.419
1.252	0		1.252	0.056		1.252	0.348
1.254	0.07		1.254	0.042		1.254	0.501
1.256	0.084		1.256	0.042		1.256	0.458
1.258	0.084		1.258	0.042		1.258	0.541
1.26	0.028		1.26	0		1.26	0.36
1.262	0.042		1.262	0.028		1.262	0.511
1.264	0.083		1.264	0.014		1.264	0.276
1.266	0.042		1.266	0.028		1.266	0.482
1.268	0.041		1.268	0.042		1.268	0.385
1.27	0.097		1.27	0.014		1.27	0.44
1.272	0.041		1.272	0.014		1.272	0.521
1.274	0.055		1.274	0.055		1.274	0.575
1.276	0.069		1.276	0.014		1.276	0.533
1.278	0.082		1.278	0.014		1.278	0.328
1.28	0.11		1.28	0.041		1.28	0.559
1.282	0.055		1.282	0.014		1.282	0.422
1.284	0.027		1.284	0.027		1.284	0.408
1.286	0.082		1.286	0.041		1.286	0.393
1.288	0.109		1.288	0.027		1.288	0.488
1.29	0.081		1.29	0.055		1.29	0.663
1.292	0.095		1.292	0.041		1.292	0.324
1.294	0.081		1.294	0.014		1.294	0.512
1.296	0.095		1.296	0.014		1.296	0.538
1.298	0.04		1.298	0.054		1.298	0.309
1.3	0.148		1.3	0.027		1.3	0.496
1.302	0.135		1.302	0.095		1.302	0.509
1.304	0.094		1.304	0.027		1.304	0.629
1.306	0.094		1.306	0.013		1.306	0.508
1.308	0.04		1.308	0.054		1.308	0.4
1.31	0.12		1.31	0.027		1.31	0.479
1.312	0.134		1.312	0.027		1.312	0.372
1.314	0.16		1.314	0.027		1.314	0.451
1.316	0.107		1.316	0.04		1.316	0.437
1.318	0.133		1.318	0.08		1.318	0.463
1.32	0.133		1.32	0.067		1.32	0.423
1.322	0.119		1.322	0.027		1.322	0.356
1.324	0.185		1.324	0.053		1.324	0.329
1.326	0.172		1.326	0.08		1.326	0.355
1.328	0.237		1.328	0.026		1.328	0.46
1.33	0.237		1.33	0		1.33	0.512
1.332	0.224		1.332	0.092		1.332	0.367
1.334	0.25		1.334	0.026		1.334	0.34
1.336	0.144		1.336	0.053		1.336	0.379
1.338	0.092		1.338	0.066		1.338	0.508
1.34	0.17		1.34	0.026		1.34	0.364
1.342	0.287		1.342	0.079		1.342	0.351
1.344	0.196		1.344	0.026		1.344	0.35
1.346	0.117		1.346	0.013		1.346	0.376
1.348	0.156		1.348	0.052		1.348	0.375
1.35	0.221		1.35	0.039		1.35	0.258
1.352	0.117		1.352	0.091		1.352	0.323
1.354	0.194		1.354	0.052		1.354	0.348
1.356	0.207		1.356	0.078		1.356	0.373
1.358	0.155		1.358	0.039		1.358	0.385
1.36	0.116		1.36	0.052		1.36	0.449
1.362	0.27		1.362	0.052		1.362	0.41
1.364	0.218		1.364	0.039		1.364	0.269
1.366	0.128		1.366	0.142		1.366	0.345
1.368	0.243		1.368	0.039		1.368	0.344
1.37	0.128		1.37	0.09		1.37	0.509
1.372	0.192		1.372	0.103		1.372	0.394
1.374	0.179		1.374	0.051		1.374	0.521
1.376	0.306		1.376	0.128		1.376	0.393
1.378	0.165		1.378	0.115		1.378	0.494
1.38	0.127		1.38	0.089		1.38	0.379
1.382	0.177		1.382	0.153		1.382	0.429
1.384	0.127		1.384	0.14		1.384	0.34
1.386	0.177		1.386	0.076		1.386	0.428
1.388	0.101		1.388	0.076		1.388	0.44
1.39	0.113		1.39	0.076		1.39	0.414
1.392	0.138		1.392	0.088		1.392	0.388
1.394	0.176		1.394	0.151		1.394	0.488
1.396	0.201		1.396	0.063		1.396	0.437
1.398	0.1		1.398	0.101		1.398	0.636
1.4	0.213		1.4	0.113		1.4	0.399
1.402	0.137		1.402	0.075		1.402	0.498
1.404	0.162		1.404	0.125		1.404	0.646
1.406	0.125		1.406	0.15		1.406	0.422
1.408	0.212		1.408	0.125		1.408	0.372
1.41	0.099		1.41	0.137		1.41	0.544
1.412	0.161		1.412	0.075		1.412	0.507
1.414	0.087		1.414	0.112		1.414	0.679
1.416	0.136		1.416	0.099		1.416	0.677
1.418	0.124		1.418	0.161		1.418	0.603
1.42	0.173		1.42	0.149		1.42	0.749
1.422	0.148		1.422	0.198		1.422	0.748
1.424	0.172		1.424	0.148		1.424	0.747
1.426	0.172		1.426	0.234		1.426	0.624
1.428	0.147		1.428	0.111		1.428	0.476
1.43	0.159		1.43	0.197		1.43	0.451
1.432	0.159		1.432	0.172		1.432	0.646
1.434	0.195		1.434	0.11		1.434	0.535
1.436	0.207		1.436	0.135		1.436	0.607
1.438	0.11		1.438	0.269		1.438	0.667
1.44	0.061		1.44	0.22		1.44	0.678
1.442	0.134		1.442	0.195		1.442	0.677
1.444	0.121		1.444	0.171		1.444	0.689
1.446	0.133		1.446	0.146		1.446	0.495
1.448	0.194		1.448	0.134		1.448	0.446
1.45	0.133		1.45	0.17		1.45	0.626
1.452	0.121		1.452	0.17		1.452	0.565
1.454	0.253		1.454	0.254		1.454	0.576
1.456	0.12		1.456	0.169		1.456	0.731
1.458	0.132		1.458	0.253		1.458	0.646
1.46	0.144		1.46	0.145		1.46	0.621
1.462	0.24		1.462	0.253		1.462	0.668
1.464	0.168		1.464	0.168		1.464	0.596
1.466	0.131		1.466	0.252		1.466	0.678
1.468	0.167		1.468	0.252		1.468	0.725
1.47	0.119		1.47	0.203		1.47	0.629
1.472	0.143		1.472	0.203		1.472	0.557
1.474	0.238		1.474	0.203		1.474	0.686
1.476	0.166		1.476	0.155		1.476	0.756
1.478	0.154		1.478	0.214		1.478	0.791
1.48	0.166		1.48	0.214		1.48	0.589
1.482	0.26		1.482	0.249		1.482	0.741
1.484	0.224		1.484	0.142		1.484	0.741
1.486	0.153		1.486	0.272		1.486	0.716
1.488	0.341		1.488	0.225		1.488	0.668
1.49	0.176		1.49	0.248		1.49	0.538
1.492	0.258		1.492	0.224		1.492	0.737
1.494	0.223		1.494	0.165		1.494	0.619
1.496	0.176		1.496	0.223		1.496	0.513
1.498	0.14		1.498	0.258		1.498	0.687
1.5	0.245		1.5	0.176		1.5	0.744
1.502	0.233		1.502	0.258		1.502	0.72
1.504	0.233		1.504	0.234		1.504	0.835
1.506	0.186		1.506	0.222		1.506	0.788
1.508	0.139		1.508	0.257		1.508	0.671
1.51	0.232		1.51	0.256		1.51	0.855
1.512	0.278		1.512	0.384		1.512	0.727
1.514	0.301		1.514	0.337		1.514	0.841
1.516	0.289		1.516	0.232		1.516	0.725
1.518	0.289		1.518	0.197		1.518	0.712
1.52	0.242		1.52	0.231		1.52	0.757
1.522	0.334		1.522	0.254		1.522	0.653
1.524	0.241		1.524	0.219		1.524	0.927
1.526	0.149		1.526	0.369		1.526	1.029
1.528	0.252		1.528	0.242		1.528	0.833
1.53	0.16		1.53	0.218		1.53	0.536
1.532	0.16		1.532	0.299		1.532	0.82
1.534	0.297		1.534	0.378		1.534	0.762
1.536	0.331		1.536	0.183		1.536	0.625
1.538	0.239		1.538	0.24		1.538	0.737
1.54	0.398		1.54	0.274		1.54	0.951
1.542	0.295		1.542	0.342		1.542	0.656
1.544	0.306		1.544	0.376		1.544	0.667
1.546	0.295		1.546	0.364		1.546	0.857
1.548	0.317		1.548	0.216		1.548	0.868
1.55	0.26		1.55	0.341		1.55	0.698
1.552	0.305		1.552	0.238		1.552	0.719
1.554	0.316		1.554	0.158		1.554	0.831
1.556	0.428		1.556	0.305		1.556	0.818
1.558	0.281		1.558	0.339		1.558	0.672
1.56	0.303		1.56	0.226		1.56	0.805
1.562	0.202		1.562	0.394		1.562	0.558
1.564	0.28		1.564	0.27		1.564	0.636
1.566	0.235		1.566	0.258		1.566	0.646
1.568	0.257		1.568	0.247		1.568	0.634
1.57	0.279		1.57	0.381		1.57	0.733
1.572	0.334		1.572	0.201		1.572	0.743
1.574	0.445		1.574	0.268		1.574	0.665
1.576	0.267		1.576	0.335		1.576	0.653
1.578	0.4		1.578	0.379		1.578	0.619
1.58	0.388		1.58	0.39		1.58	0.629
1.582	0.332		1.582	0.267		1.582	0.617
1.584	0.409		1.584	0.289		1.584	0.683
1.586	0.354		1.586	0.266		1.586	0.539
1.588	0.309		1.588	0.277		1.588	0.571
1.59	0.298		1.59	0.31		1.59	0.614
1.592	0.286		1.592	0.243		1.592	0.57
1.594	0.242		1.594	0.287		1.594	0.46
1.596	0.329		1.596	0.187		1.596	0.503
1.598	0.285		1.598	0.352		1.598	0.666
1.6	0.405		1.6	0.374		1.6	0.621
1.602	0.284		1.602	0.264		1.602	0.675
1.604	0.306		1.604	0.395		1.604	0.413
1.606	0.36		1.606	0.263		1.606	0.576
1.608	0.534		1.608	0.306		1.608	0.553
1.61	0.25		1.61	0.317		1.61	0.498
1.612	0.37		1.612	0.371		1.612	0.519
1.614	0.337		1.614	0.283		1.614	0.476
1.616	0.347		1.616	0.272		1.616	0.432
1.618	0.411		1.618	0.25		1.618	0.377
1.62	0.476		1.62	0.239		1.62	0.452
1.622	0.335		1.622	0.271		1.622	0.376
1.624	0.507		1.624	0.379		1.624	0.43
1.626	0.463		1.626	0.379		1.626	0.365
1.628	0.301		1.628	0.324		1.628	0.364
1.63	0.473		1.63	0.248		1.63	0.514
1.632	0.311		1.632	0.356		1.632	0.492
1.634	0.461		1.634	0.205		1.634	0.288
1.636	0.396		1.636	0.28		1.636	0.395
1.638	0.481		1.638	0.322		1.638	0.383
1.64	0.342		1.64	0.3		1.64	0.436
1.642	0.416		1.642	0.096		1.642	0.361
1.644	0.49		1.644	0.31		1.644	0.371
1.646	0.617		1.646	0.353		1.646	0.244
1.648	0.468		1.648	0.267		1.648	0.413
1.65	0.319		1.65	0.363		1.65	0.455
1.652	0.392		1.652	0.234		1.652	0.517
1.654	0.424		1.654	0.34		1.654	0.506
1.656	0.55		1.656	0.255		1.656	0.411
1.658	0.571		1.658	0.308		1.658	0.358
1.66	0.549		1.66	0.286		1.66	0.294
1.662	0.538		1.662	0.296		1.662	0.336
1.664	0.453		1.664	0.434		1.664	0.356
1.666	0.62		1.666	0.391		1.666	0.398
1.668	0.462		1.668	0.232		1.668	0.335
1.67	0.472		1.67	0.337		1.67	0.418
1.672	0.639		1.672	0.274		1.672	0.407
1.674	0.471		1.674	0.336		1.674	0.386
1.676	0.606		1.676	0.346		1.676	0.416
1.678	0.574		1.678	0.398		1.678	0.416
1.68	0.542		1.68	0.346		1.68	0.363
1.682	0.563		1.682	0.397		1.682	0.332
1.684	0.531		1.684	0.293		1.684	0.383
1.686	0.582		1.686	0.407		1.686	0.352
1.688	0.633		1.688	0.417		1.688	0.341
1.69	0.549		1.69	0.312		1.69	0.32
1.692	0.331		1.692	0.312		1.692	0.485
1.694	0.527		1.694	0.436		1.694	0.299
1.696	0.61		1.696	0.384		1.696	0.339
1.698	0.506		1.698	0.311		1.698	0.318
1.7	0.577		1.7	0.331		1.7	0.349
1.702	0.628		1.702	0.465		1.702	0.42
1.704	0.535		1.704	0.372		1.704	0.399
1.706	0.524		1.706	0.505		1.706	0.266
1.708	0.41		1.708	0.412		1.708	0.368
1.71	0.533		1.71	0.401		1.71	0.428
1.712	0.553		1.712	0.308		1.712	0.458
1.714	0.603		1.714	0.441		1.714	0.346
1.716	0.459		1.716	0.379		1.716	0.356
1.718	0.581		1.718	0.389		1.718	0.345
1.72	0.509		1.72	0.409		1.72	0.456
1.722	0.549		1.722	0.47		1.722	0.304
1.724	0.549		1.724	0.388		1.724	0.344
1.726	0.761		1.726	0.459		1.726	0.435
1.728	0.619		1.728	0.387		1.728	0.444
1.73	0.668		1.73	0.366		1.73	0.393
1.732	0.536		1.732	0.356		1.732	0.272
1.734	0.525		1.734	0.457		1.734	0.302
1.736	0.565		1.736	0.456		1.736	0.402
1.738	0.655		1.738	0.425		1.738	0.291
1.74	0.584		1.74	0.384		1.74	0.411
1.742	0.744		1.742	0.444		1.742	0.381
1.744	0.573		1.744	0.383		1.744	0.33
1.746	0.682		1.746	0.393		1.746	0.38
1.748	0.551		1.748	0.443		1.748	0.249
1.75	0.581		1.75	0.442		1.75	0.429
1.752	0.77		1.752	0.382		1.752	0.269
1.754	0.719		1.754	0.451		1.754	0.358
1.756	0.728		1.756	0.411		1.756	0.268
1.758	0.797		1.758	0.36		1.758	0.308
1.76	0.677		1.76	0.48		1.76	0.258
1.762	0.696		1.762	0.529		1.762	0.436
1.764	0.695		1.764	0.479		1.764	0.485
1.766	0.764		1.766	0.438		1.766	0.217
1.768	0.773		1.768	0.517		1.768	0.385
1.77	0.802		1.77	0.358		1.77	0.394
1.772	0.722		1.772	0.377		1.772	0.364
1.774	0.632		1.774	0.417		1.774	0.364
1.776	0.641		1.776	0.456		1.776	0.363
1.778	0.611		1.778	0.435		1.778	0.334
1.78	0.659		1.78	0.455		1.78	0.363
1.782	0.708		1.782	0.464		1.782	0.333
1.784	0.668		1.784	0.513		1.784	0.401
1.786	0.804		1.786	0.473		1.786	0.43
1.788	0.686		1.788	0.531		1.788	0.38
1.79	0.812		1.79	0.501		1.79	0.292
1.792	0.743		1.792	0.461		1.792	0.458
1.794	0.879		1.794	0.559		1.794	0.399
1.796	0.849		1.796	0.588		1.796	0.388
1.798	0.838		1.798	0.509		1.798	0.427
1.8	0.769		1.8	0.528		1.8	0.465
1.802	0.71		1.802	0.566		1.802	0.416
1.804	0.66		1.804	0.575		1.804	0.435
1.806	0.718		1.806	0.468		1.806	0.367
1.808	0.756		1.808	0.525		1.808	0.376
1.81	0.736		1.81	0.554		1.81	0.395
1.812	0.861		1.812	0.631		1.812	0.404
1.814	0.84		1.814	0.582		1.814	0.462
1.816	0.704		1.816	0.61		1.816	0.403
1.818	0.713		1.818	0.552		1.818	0.489
1.82	0.818		1.82	0.522		1.82	0.422
1.822	0.702		1.822	0.55		1.822	0.421
1.824	0.855		1.824	0.656		1.824	0.335
1.826	0.729		1.826	0.665		1.826	0.439
1.828	0.824		1.828	0.549		1.828	0.477
1.83	0.775		1.83	0.606		1.83	0.448
1.832	0.708		1.832	0.778		1.832	0.514
1.834	0.898		1.834	0.691		1.834	0.504
1.836	0.859		1.836	0.661		1.836	0.523
1.838	0.801		1.838	0.718		1.838	0.617
1.84	0.886		1.84	0.574		1.84	0.417
1.842	0.837		1.842	0.649		1.842	0.369
1.844	0.808		1.844	0.754		1.844	0.539
1.846	0.74		1.846	0.658		1.846	0.576
1.848	0.844		1.848	0.733		1.848	0.415
1.85	0.814		1.85	0.685		1.85	0.471
1.852	0.955		1.852	0.693		1.852	0.49
1.854	0.888		1.854	0.655		1.854	0.546
1.856	0.897		1.856	0.682		1.856	0.63
1.858	0.792		1.858	0.805		1.858	0.667
1.86	0.763		1.86	0.653		1.86	0.619
1.862	1.016		1.862	0.68		1.862	0.412
1.864	0.714		1.864	0.68		1.864	0.459
1.866	0.77		1.866	0.764		1.866	0.598
1.868	0.938		1.868	0.782		1.868	0.346
1.87	0.862		1.87	0.734		1.87	0.56
1.872	0.805		1.872	0.677		1.872	0.513
1.874	0.907		1.874	0.798		1.874	0.605
1.876	0.822		1.876	0.91		1.876	0.651
1.878	0.933		1.878	0.6		1.878	0.622
1.88	1.016		1.88	0.749		1.88	0.529
1.882	0.791		1.882	0.626		1.882	0.519
1.884	0.828		1.884	0.654		1.884	0.556
1.886	0.79		1.886	0.634		1.886	0.657
1.888	0.919		1.888	0.913		1.888	0.619
1.89	0.871		1.89	0.763		1.89	0.563
1.892	0.889		1.892	0.809		1.892	0.562
1.894	0.777		1.894	0.79		1.894	0.608
1.896	0.832		1.896	0.826		1.896	0.561
1.898	0.914		1.898	0.76		1.898	0.496
1.9	0.858		1.9	0.657		1.9	0.652
1.902	0.866		1.902	0.721		1.902	0.523
1.904	0.856		1.904	0.785		1.904	0.623
1.906	0.754		1.906	0.748		1.906	0.75
1.908	0.799		1.908	0.793		1.908	0.521
1.91	0.991		1.91	0.94		1.91	0.685
1.912	0.898		1.912	0.653		1.912	0.848
1.914	0.915		1.914	0.809		1.914	0.674
1.916	0.887		1.916	0.689		1.916	0.756
1.918	0.767		1.918	0.862		1.918	0.591
1.92	0.73		1.92	0.66		1.92	0.745
1.922	0.921		1.922	0.751		1.922	0.753
1.924	0.656		1.924	0.722		1.924	0.789
1.926	0.773		1.926	0.749		1.926	0.688
1.928	0.782		1.928	0.766		1.928	0.724
1.93	0.835		1.93	0.866		1.93	0.786
1.932	0.871		1.932	0.665		1.932	0.731
1.934	0.824		1.934	0.691		1.934	0.731
1.936	0.968		1.936	0.745		1.936	0.658
1.938	0.778		1.938	0.699		1.938	0.684
1.94	0.885		1.94	0.862		1.94	0.773
1.942	0.866		1.942	0.707		1.942	0.799
1.944	0.676		1.944	0.76		1.944	0.664
1.946	0.918		1.946	0.841		1.946	0.726
1.948	0.872		1.948	0.849		1.948	0.779
1.95	0.809		1.95	0.857		1.95	0.787
1.952	1.041		1.952	0.622		1.952	0.903
1.954	0.977		1.954	0.792		1.954	0.857
1.956	0.869		1.956	0.747		1.956	0.749
1.958	0.77		1.958	0.692		1.958	0.659
1.96	0.849		1.96	0.727		1.96	0.863
1.962	0.991		1.962	0.681		1.962	0.658
1.964	0.91		1.964	0.681		1.964	0.817
1.966	0.704		1.966	0.716		1.966	0.816
1.968	0.766		1.968	0.849		1.968	0.709
1.97	0.792		1.97	0.58		1.97	0.682
1.972	0.897		1.972	0.705		1.972	0.814
1.974	0.817		1.974	0.722		1.974	0.716
1.976	0.727		1.976	0.864		1.976	0.644
1.978	0.806		1.978	0.694		1.978	0.829
1.98	0.849		1.98	0.791		1.98	0.661
1.982	0.875		1.982	0.586		1.982	0.748
1.984	0.971		1.984	0.736		1.984	0.642
1.986	0.891		1.986	0.833		1.986	0.79
1.988	0.811		1.988	0.761		1.988	1.035
1.99	1.012		1.99	0.716		1.99	0.868
1.992	0.906		1.992	0.627		1.992	0.963
1.994	0.923		1.994	0.847		1.994	0.84
1.996	1.001		1.996	0.714		1.996	0.708
1.998	0.912		1.998	0.678		1.998	0.856
2	0.92		2	0.783		2	0.907
