# Supplementary material for: Functional diversity among cardiolipin binding sites on the mitochondrial ADP/ATP carrier
Source: EMBO J. 2024 Jun 5;43(14):2979–3008. doi: 10.1038/s44318-024-00132-2 (PMC11251061; doi:10.1038/s44318-024-00132-2)
Supplement: Supplementary file 9 — Source data Fig. 7 [file 44318_2024_132_MOESM9_ESM.zip › Fig 7/7D/7D.xlsx]

## Sheet: Fig7D
Figure 7
Panel D - RDF of CL Unbound simulations
WT data			L141F data			L141E data
r (nm)	g(r)		r (nm)	g(r)		r (nm)	g(r)
0	0		0	0		0	0
0.002	0		0.002	0		0.002	0
0.004	0		0.004	0		0.004	0
0.006	0		0.006	0		0.006	0
0.008	0		0.008	0		0.008	0
0.01	0		0.01	0		0.01	0
0.012	0		0.012	0		0.012	0
0.014	0		0.014	0		0.014	0
0.016	0		0.016	0		0.016	0
0.018	0		0.018	0		0.018	0
0.02	0		0.02	0		0.02	0
0.022	0		0.022	0		0.022	0
0.024	0		0.024	0		0.024	0
0.026	0		0.026	0		0.026	0
0.028	0		0.028	0		0.028	0
0.03	0		0.03	0		0.03	0
0.032	0		0.032	0		0.032	0
0.034	0		0.034	0		0.034	0
0.036	0		0.036	0		0.036	0
0.038	0		0.038	0		0.038	0
0.04	0		0.04	0		0.04	0
0.042	0		0.042	0		0.042	0
0.044	0		0.044	0		0.044	0
0.046	0		0.046	0		0.046	0
0.048	0		0.048	0		0.048	0
0.05	0		0.05	0		0.05	0
0.052	0		0.052	0		0.052	0
0.054	0		0.054	0		0.054	0
0.056	0		0.056	0		0.056	0
0.058	0		0.058	0		0.058	0
0.06	0		0.06	0		0.06	0
0.062	0		0.062	0		0.062	0
0.064	0		0.064	0		0.064	0
0.066	0		0.066	0		0.066	0
0.068	0		0.068	0		0.068	0
0.07	0		0.07	0		0.07	0
0.072	0		0.072	0		0.072	0
0.074	0		0.074	0		0.074	0
0.076	0		0.076	0		0.076	0
0.078	0		0.078	0		0.078	0
0.08	0		0.08	0		0.08	0
0.082	0		0.082	0		0.082	0
0.084	0		0.084	0		0.084	0
0.086	0		0.086	0		0.086	0
0.088	0		0.088	0		0.088	0
0.09	0		0.09	0		0.09	0
0.092	0		0.092	0		0.092	0
0.094	0		0.094	0		0.094	0
0.096	0		0.096	0		0.096	0
0.098	0		0.098	0		0.098	0
0.1	0		0.1	0		0.1	0
0.102	0		0.102	0		0.102	0
0.104	0		0.104	0		0.104	0
0.106	0		0.106	0		0.106	0
0.108	0		0.108	0		0.108	0
0.11	0		0.11	0		0.11	0
0.112	0		0.112	0		0.112	0
0.114	0		0.114	0		0.114	0
0.116	0		0.116	0		0.116	0
0.118	0		0.118	0		0.118	0
0.12	0		0.12	0		0.12	0
0.122	0		0.122	0		0.122	0
0.124	0		0.124	0		0.124	0
0.126	0		0.126	0		0.126	0
0.128	0		0.128	0		0.128	0
0.13	0		0.13	0		0.13	0
0.132	0		0.132	0		0.132	0
0.134	0		0.134	0		0.134	0
0.136	0		0.136	0		0.136	0
0.138	0		0.138	0		0.138	0
0.14	0		0.14	0		0.14	0
0.142	0		0.142	0		0.142	0
0.144	0		0.144	0		0.144	0
0.146	0		0.146	0		0.146	0
0.148	0		0.148	0		0.148	0
0.15	0		0.15	0		0.15	0
0.152	0		0.152	0		0.152	0
0.154	0		0.154	0		0.154	0
0.156	0		0.156	0		0.156	0
0.158	0		0.158	0		0.158	0
0.16	0		0.16	0		0.16	0
0.162	0		0.162	0		0.162	0
0.164	0		0.164	0		0.164	0
0.166	0		0.166	0		0.166	0
0.168	0		0.168	0		0.168	0
0.17	0		0.17	0		0.17	0
0.172	0		0.172	0		0.172	0
0.174	0		0.174	0		0.174	0
0.176	0		0.176	0		0.176	0
0.178	0		0.178	0		0.178	0
0.18	0		0.18	0		0.18	0
0.182	0		0.182	0		0.182	0
0.184	0		0.184	0		0.184	0
0.186	0		0.186	0		0.186	0
0.188	0		0.188	0		0.188	0
0.19	0		0.19	0		0.19	0
0.192	0		0.192	0		0.192	0
0.194	0		0.194	0		0.194	0
0.196	0		0.196	0		0.196	0
0.198	0		0.198	0		0.198	0
0.2	0		0.2	0		0.2	0
0.202	0		0.202	0		0.202	0
0.204	0		0.204	0		0.204	0
0.206	0		0.206	0		0.206	0
0.208	0		0.208	0		0.208	0
0.21	0		0.21	0		0.21	0
0.212	0		0.212	0		0.212	0
0.214	0		0.214	0		0.214	0
0.216	0		0.216	0		0.216	0
0.218	0		0.218	0		0.218	0
0.22	0		0.22	0		0.22	0
0.222	0		0.222	0		0.222	0
0.224	0		0.224	0		0.224	0
0.226	0		0.226	0		0.226	0
0.228	0		0.228	0		0.228	0
0.23	0		0.23	0		0.23	0
0.232	0		0.232	0		0.232	0
0.234	0		0.234	0		0.234	0
0.236	0		0.236	0		0.236	0
0.238	0		0.238	0		0.238	0
0.24	0		0.24	0		0.24	0
0.242	0		0.242	0		0.242	0
0.244	0		0.244	0		0.244	0
0.246	0		0.246	0		0.246	0
0.248	0		0.248	0		0.248	0
0.25	0		0.25	0		0.25	0
0.252	0		0.252	0		0.252	0
0.254	0		0.254	0		0.254	0
0.256	0		0.256	0		0.256	0
0.258	0		0.258	0		0.258	0
0.26	0		0.26	0		0.26	0
0.262	0		0.262	0		0.262	0
0.264	0		0.264	0		0.264	0
0.266	0		0.266	0		0.266	0
0.268	0		0.268	0		0.268	0
0.27	0		0.27	0		0.27	0
0.272	0		0.272	0		0.272	0
0.274	0		0.274	0		0.274	0
0.276	0		0.276	0		0.276	0
0.278	0		0.278	0		0.278	0
0.28	0		0.28	0		0.28	0
0.282	0		0.282	0		0.282	0
0.284	0		0.284	0		0.284	0
0.286	0		0.286	0		0.286	0
0.288	0		0.288	0		0.288	0
0.29	0		0.29	0		0.29	0
0.292	0		0.292	0		0.292	0
0.294	0		0.294	0		0.294	0
0.296	0		0.296	0		0.296	0
0.298	0		0.298	0		0.298	0
0.3	0		0.3	0		0.3	0
0.302	0		0.302	0		0.302	0
0.304	0		0.304	0		0.304	0
0.306	0		0.306	0		0.306	0
0.308	0		0.308	0		0.308	0
0.31	0		0.31	0		0.31	0
0.312	0		0.312	0		0.312	0
0.314	0		0.314	0		0.314	0
0.316	0		0.316	0		0.316	0
0.318	0		0.318	0		0.318	0
0.32	0		0.32	0		0.32	0
0.322	0		0.322	0		0.322	0
0.324	0		0.324	0		0.324	0
0.326	0		0.326	0		0.326	0
0.328	0		0.328	0		0.328	0
0.33	0		0.33	0		0.33	0
0.332	0		0.332	0		0.332	0
0.334	0		0.334	0		0.334	0
0.336	0		0.336	0		0.336	0
0.338	0		0.338	0		0.338	0
0.34	0		0.34	0		0.34	0
0.342	0		0.342	0		0.342	0
0.344	0		0.344	0		0.344	0
0.346	0		0.346	0		0.346	0
0.348	0		0.348	0		0.348	0
0.35	0		0.35	0		0.35	0
0.352	0		0.352	0		0.352	0
0.354	0		0.354	0		0.354	0
0.356	0		0.356	0		0.356	0
0.358	0		0.358	0		0.358	0
0.36	0		0.36	0		0.36	0
0.362	0		0.362	0		0.362	0
0.364	0		0.364	0		0.364	0
0.366	0		0.366	0		0.366	0
0.368	0		0.368	0		0.368	0
0.37	0		0.37	0		0.37	0
0.372	0		0.372	0		0.372	0
0.374	0		0.374	0		0.374	0
0.376	0		0.376	0		0.376	0
0.378	0		0.378	0		0.378	0
0.38	0		0.38	0		0.38	0
0.382	0		0.382	0		0.382	0
0.384	0		0.384	0		0.384	0
0.386	0		0.386	0		0.386	0
0.388	0		0.388	0		0.388	0
0.39	0		0.39	0		0.39	0
0.392	0		0.392	0		0.392	0
0.394	0		0.394	0		0.394	0
0.396	0		0.396	0		0.396	0
0.398	0		0.398	0		0.398	0
0.4	0		0.4	0		0.4	0
0.402	0		0.402	0		0.402	0
0.404	0		0.404	0		0.404	0
0.406	0		0.406	0		0.406	0
0.408	0		0.408	0		0.408	0
0.41	0		0.41	0		0.41	0
0.412	0		0.412	0		0.412	0
0.414	0		0.414	0		0.414	0
0.416	0		0.416	0		0.416	0
0.418	0		0.418	0		0.418	0
0.42	0		0.42	0		0.42	0
0.422	0		0.422	0		0.422	0
0.424	0		0.424	0		0.424	0
0.426	0		0.426	0		0.426	0
0.428	0		0.428	0		0.428	0
0.43	0		0.43	0		0.43	0
0.432	0		0.432	0		0.432	0
0.434	0		0.434	0		0.434	0
0.436	0		0.436	0		0.436	0
0.438	0		0.438	0		0.438	0
0.44	0		0.44	0		0.44	0
0.442	0		0.442	0		0.442	0
0.444	0		0.444	0		0.444	0
0.446	0		0.446	0		0.446	0
0.448	0		0.448	0		0.448	0
0.45	0		0.45	0		0.45	0
0.452	0		0.452	0		0.452	0
0.454	0		0.454	0		0.454	0
0.456	0		0.456	0		0.456	0
0.458	0		0.458	0		0.458	0
0.46	0		0.46	0		0.46	0
0.462	0		0.462	0		0.462	0
0.464	0		0.464	0		0.464	0
0.466	0		0.466	0		0.466	0
0.468	0		0.468	0		0.468	0
0.47	0		0.47	0		0.47	0
0.472	0		0.472	0		0.472	0
0.474	0		0.474	0		0.474	0
0.476	0		0.476	0		0.476	0
0.478	0		0.478	0		0.478	0
0.48	0		0.48	0		0.48	0
0.482	0		0.482	0		0.482	0
0.484	0		0.484	0		0.484	0
0.486	0		0.486	0		0.486	0
0.488	0		0.488	0		0.488	0
0.49	0		0.49	0		0.49	0
0.492	0		0.492	0		0.492	0
0.494	0		0.494	0		0.494	0
0.496	0		0.496	0		0.496	0
0.498	0		0.498	0		0.498	0
0.5	0		0.5	0		0.5	0
0.502	0		0.502	0		0.502	0
0.504	0		0.504	0		0.504	0
0.506	0		0.506	0		0.506	0
0.508	0		0.508	0		0.508	0
0.51	0		0.51	0		0.51	0
0.512	0		0.512	0		0.512	0
0.514	0		0.514	0		0.514	0
0.516	0		0.516	0		0.516	0
0.518	0		0.518	0		0.518	0
0.52	0		0.52	0		0.52	0
0.522	0		0.522	0		0.522	0
0.524	0		0.524	0		0.524	0
0.526	0		0.526	0		0.526	0
0.528	0		0.528	0		0.528	0
0.53	0		0.53	0		0.53	0
0.532	0		0.532	0		0.532	0
0.534	0		0.534	0		0.534	0
0.536	0		0.536	0		0.536	0
0.538	0		0.538	0		0.538	0
0.54	0		0.54	0		0.54	0
0.542	0		0.542	0		0.542	0
0.544	0		0.544	0		0.544	0
0.546	0		0.546	0		0.546	0
0.548	0		0.548	0		0.548	0
0.55	0		0.55	0		0.55	0
0.552	0		0.552	0		0.552	0
0.554	0		0.554	0		0.554	0
0.556	0		0.556	0		0.556	0
0.558	0		0.558	0		0.558	0
0.56	0		0.56	0		0.56	0
0.562	0		0.562	0		0.562	0
0.564	0		0.564	0		0.564	0
0.566	0		0.566	0		0.566	0
0.568	0		0.568	0		0.568	0
0.57	0		0.57	0		0.57	0
0.572	0		0.572	0		0.572	0
0.574	0		0.574	0		0.574	0
0.576	0		0.576	0		0.576	0
0.578	0		0.578	0		0.578	0
0.58	0		0.58	0		0.58	0
0.582	0		0.582	0		0.582	0
0.584	0		0.584	0		0.584	0
0.586	0		0.586	0		0.586	0
0.588	0		0.588	0		0.588	0
0.59	0		0.59	0		0.59	0
0.592	0		0.592	0		0.592	0
0.594	0		0.594	0		0.594	0
0.596	0		0.596	0		0.596	0
0.598	0		0.598	0		0.598	0
0.6	0		0.6	0		0.6	0
0.602	0		0.602	0		0.602	0
0.604	0		0.604	0		0.604	0
0.606	0		0.606	0		0.606	0
0.608	0		0.608	0		0.608	0
0.61	0		0.61	0		0.61	0
0.612	0		0.612	0		0.612	0
0.614	0		0.614	0		0.614	0
0.616	0		0.616	0		0.616	0
0.618	0		0.618	0		0.618	0
0.62	0		0.62	0		0.62	0
0.622	0		0.622	0		0.622	0
0.624	0		0.624	0		0.624	0
0.626	0		0.626	0		0.626	0
0.628	0		0.628	0		0.628	0
0.63	0		0.63	0		0.63	0
0.632	0		0.632	0		0.632	0
0.634	0		0.634	0		0.634	0
0.636	0		0.636	0		0.636	0
0.638	0		0.638	0		0.638	0
0.64	0		0.64	0		0.64	0
0.642	0		0.642	0		0.642	0
0.644	0		0.644	0		0.644	0
0.646	0		0.646	0		0.646	0
0.648	0		0.648	0		0.648	0
0.65	0		0.65	0		0.65	0
0.652	0		0.652	0		0.652	0
0.654	0		0.654	0		0.654	0
0.656	0		0.656	0		0.656	0
0.658	0		0.658	0		0.658	0
0.66	0		0.66	0		0.66	0
0.662	0		0.662	0		0.662	0
0.664	0		0.664	0		0.664	0
0.666	0		0.666	0		0.666	0
0.668	0		0.668	0		0.668	0
0.67	0		0.67	0		0.67	0
0.672	0		0.672	0		0.672	0
0.674	0		0.674	0		0.674	0
0.676	0		0.676	0		0.676	0
0.678	0		0.678	0		0.678	0
0.68	0		0.68	0		0.68	0
0.682	0		0.682	0		0.682	0
0.684	0		0.684	0		0.684	0
0.686	0		0.686	0		0.686	0
0.688	0		0.688	0		0.688	0
0.69	0		0.69	0		0.69	0
0.692	0		0.692	0		0.692	0
0.694	0		0.694	0		0.694	0
0.696	0		0.696	0		0.696	0
0.698	0		0.698	0		0.698	0
0.7	0		0.7	0		0.7	0
0.702	0		0.702	0		0.702	0
0.704	0		0.704	0		0.704	0
0.706	0		0.706	0		0.706	0
0.708	0		0.708	0		0.708	0
0.71	0		0.71	0		0.71	0
0.712	0		0.712	0		0.712	0
0.714	0		0.714	0		0.714	0
0.716	0		0.716	0		0.716	0
0.718	0		0.718	0		0.718	0
0.72	0		0.72	0		0.72	0
0.722	0		0.722	0		0.722	0
0.724	0		0.724	0		0.724	0
0.726	0		0.726	0		0.726	0
0.728	0		0.728	0		0.728	0
0.73	0		0.73	0		0.73	0
0.732	0		0.732	0		0.732	0
0.734	0		0.734	0		0.734	0
0.736	0		0.736	0		0.736	0
0.738	0		0.738	0		0.738	0
0.74	0		0.74	0		0.74	0
0.742	0		0.742	0		0.742	0
0.744	0.025		0.744	0		0.744	0
0.746	0		0.746	0		0.746	0
0.748	0		0.748	0		0.748	0
0.75	0		0.75	0		0.75	0
0.752	0		0.752	0		0.752	0
0.754	0		0.754	0		0.754	0
0.756	0		0.756	0		0.756	0
0.758	0		0.758	0		0.758	0
0.76	0		0.76	0		0.76	0
0.762	0		0.762	0		0.762	0
0.764	0		0.764	0		0.764	0
0.766	0		0.766	0		0.766	0
0.768	0		0.768	0		0.768	0
0.77	0		0.77	0		0.77	0
0.772	0		0.772	0		0.772	0
0.774	0		0.774	0		0.774	0
0.776	0		0.776	0		0.776	0
0.778	0		0.778	0		0.778	0
0.78	0		0.78	0		0.78	0
0.782	0		0.782	0		0.782	0
0.784	0.024		0.784	0		0.784	0
0.786	0.071		0.786	0		0.786	0
0.788	0		0.788	0		0.788	0
0.79	0.024		0.79	0		0.79	0
0.792	0.024		0.792	0		0.792	0
0.794	0		0.794	0		0.794	0
0.796	0		0.796	0		0.796	0
0.798	0		0.798	0		0.798	0
0.8	0.07		0.8	0		0.8	0
0.802	0.07		0.802	0		0.802	0
0.804	0.07		0.804	0		0.804	0
0.806	0		0.806	0		0.806	0
0.808	0		0.808	0		0.808	0
0.81	0.023		0.81	0		0.81	0
0.812	0.115		0.812	0		0.812	0
0.814	0.138		0.814	0		0.814	0
0.816	0.046		0.816	0		0.816	0
0.818	0.114		0.818	0		0.818	0
0.82	0.137		0.82	0		0.82	0
0.822	0.114		0.822	0		0.822	0
0.824	0		0.824	0		0.824	0
0.826	0.045		0.826	0		0.826	0
0.828	0.09		0.828	0		0.828	0
0.83	0.112		0.83	0		0.83	0
0.832	0.135		0.832	0		0.832	0
0.834	0.112		0.834	0		0.834	0
0.836	0.246		0.836	0		0.836	0
0.838	0.178		0.838	0		0.838	0
0.84	0.133		0.84	0		0.84	0
0.842	0.155		0.842	0		0.842	0
0.844	0.133		0.844	0		0.844	0
0.846	0.177		0.846	0		0.846	0
0.848	0.22		0.848	0		0.848	0
0.85	0.132		0.85	0		0.85	0
0.852	0.394		0.852	0		0.852	0
0.854	0.328		0.854	0		0.854	0
0.856	0.24		0.856	0		0.856	0
0.858	0.239		0.858	0		0.858	0
0.86	0.521		0.86	0		0.86	0
0.862	0.347		0.862	0		0.862	0
0.864	0.346		0.864	0		0.864	0
0.866	0.366		0.866	0		0.866	0
0.868	0.581		0.868	0		0.868	0
0.87	0.515		0.87	0		0.87	0
0.872	0.471		0.872	0		0.872	0
0.874	0.619		0.874	0		0.874	0
0.876	0.405		0.876	0		0.876	0
0.878	0.595		0.878	0		0.878	0
0.88	0.509		0.88	0		0.88	0
0.882	0.423		0.882	0		0.882	0
0.884	0.549		0.884	0		0.884	0
0.886	0.527		0.886	0		0.886	0
0.888	0.463		0.888	0		0.888	0
0.89	0.86		0.89	0		0.89	0
0.892	0.691		0.892	0		0.892	0
0.894	0.689		0.894	0		0.894	0
0.896	0.938		0.896	0		0.896	0
0.898	0.832		0.898	0		0.898	0
0.9	1.182		0.9	0		0.9	0
0.902	1.118		0.902	0		0.902	0
0.904	0.805		0.904	0		0.904	0
0.906	1.01		0.906	0		0.906	0
0.908	0.987		0.908	0		0.908	0
0.91	0.759		0.91	0		0.91	0
0.912	1.064		0.912	0		0.912	0
0.914	1.266		0.914	0		0.914	0
0.916	1.019		0.916	0		0.916	0
0.918	1.261		0.918	0		0.918	0
0.92	1.705		0.92	0		0.92	0
0.922	1.053		0.922	0		0.922	0
0.924	1.495		0.924	0		0.924	0
0.926	1.149		0.926	0		0.926	0
0.928	1.609		0.928	0.02		0.928	0
0.93	1.546		0.93	0		0.93	0
0.932	1.522		0.932	0		0.932	0
0.934	1.559		0.934	0		0.934	0
0.936	1.516		0.936	0		0.936	0
0.938	1.373		0.938	0		0.938	0
0.94	1.827		0.94	0		0.94	0
0.942	1.348		0.942	0		0.942	0
0.944	1.384		0.944	0		0.944	0
0.946	1.421		0.946	0		0.946	0
0.948	1.477		0.948	0		0.948	0
0.95	1.67		0.95	0.02		0.95	0
0.952	1.569		0.952	0		0.952	0
0.954	1.448		0.954	0		0.954	0
0.956	1.992		0.956	0		0.956	0
0.958	1.754		0.958	0		0.958	0
0.96	1.886		0.96	0		0.96	0
0.962	1.882		0.962	0		0.962	0
0.964	1.607		0.964	0		0.964	0
0.966	1.623		0.966	0		0.966	0.039
0.968	1.601		0.968	0		0.968	0
0.97	2.252		0.97	0		0.97	0.019
0.972	1.863		0.972	0.019		0.972	0.019
0.974	2.108		0.974	0		0.974	0
0.976	1.951		0.976	0		0.976	0
0.978	1.966		0.978	0		0.978	0
0.98	1.676		0.98	0.038		0.98	0
0.982	1.92		0.982	0.019		0.982	0
0.984	2.03		0.984	0		0.984	0
0.986	2.102		0.986	0.019		0.986	0
0.988	1.625		0.988	0		0.988	0
0.99	1.886		0.99	0.019		0.99	0.019
0.992	1.92		0.992	0		0.992	0.038
0.994	2.329		0.994	0		0.994	0
0.996	2.268		0.996	0.037		0.996	0
0.998	2.338		0.998	0		0.998	0.019
1	2.278		1	0.019		1	0
1.002	2.758		1.002	0.019		1.002	0
1.004	2.492		1.004	0.019		1.004	0
1.006	2.227		1.006	0.037		1.006	0.019
1.008	2.556		1.008	0.056		1.008	0
1.01	2.181		1.01	0.037		1.01	0
1.012	2.324		1.012	0.018		1.012	0.018
1.014	2.541		1.014	0.018		1.014	0
1.016	2.83		1.016	0		1.016	0.018
1.018	2.531		1.018	0.055		1.018	0.055
1.02	2.453		1.02	0.037		1.02	0.018
1.022	2.43		1.022	0.037		1.022	0.018
1.024	2.735		1.024	0.036		1.024	0
1.026	2.802		1.026	0.091		1.026	0.018
1.028	2.887		1.028	0.036		1.028	0
1.03	2.936		1.03	0.036		1.03	0
1.032	2.768		1.032	0.054		1.032	0
1.034	3.069		1.034	0.09		1.034	0.018
1.036	2.685		1.036	0.036		1.036	0.072
1.038	2.554		1.038	0.036		1.038	0.018
1.04	2.711		1.04	0.036		1.04	0.018
1.042	2.92		1.042	0.072		1.042	0.018
1.044	2.861		1.044	0.054		1.044	0
1.046	2.606		1.046	0.054		1.046	0.018
1.048	2.957		1.048	0.089		1.048	0.018
1.05	2.685		1.05	0.107		1.05	0
1.052	3.07		1.052	0.071		1.052	0
1.054	2.746		1.054	0.071		1.054	0.035
1.056	2.652		1.056	0.124		1.056	0.035
1.058	2.841		1.058	0.159		1.058	0
1.06	2.712		1.06	0.088		1.06	0
1.062	3.147		1.062	0.123		1.062	0
1.064	2.649		1.064	0.053		1.064	0.018
1.066	2.329		1.066	0.105		1.066	0.035
1.068	2.832		1.068	0.14		1.068	0
1.07	3.123		1.07	0.209		1.07	0.035
1.072	2.612		1.072	0.157		1.072	0.035
1.074	2.781		1.074	0.191		1.074	0
1.076	2.134		1.076	0.087		1.076	0
1.078	2.546		1.078	0.173		1.078	0
1.08	2.386		1.08	0.173		1.08	0.035
1.082	2.226		1.082	0.138		1.082	0.034
1.084	2.239		1.084	0.241		1.084	0.017
1.086	2.544		1.086	0.275		1.086	0
1.088	2.196		1.088	0.172		1.088	0
1.09	2.261		1.09	0.257		1.09	0.017
1.092	2.205		1.092	0.205		1.092	0
1.094	2.526		1.094	0.205		1.094	0
1.096	2.044		1.096	0.187		1.096	0.017
1.098	2.244		1.098	0.255		1.098	0.034
1.1	1.646		1.1	0.238		1.1	0
1.102	1.677		1.102	0.322		1.102	0.017
1.104	1.843		1.104	0.456		1.104	0
1.106	1.57		1.106	0.287		1.106	0.017
1.108	1.466		1.108	0.455		1.108	0
1.11	1.581		1.11	0.504		1.11	0.067
1.112	1.628		1.112	0.436		1.112	0.05
1.114	1.508		1.114	0.519		1.114	0.017
1.116	1.639		1.116	0.435		1.116	0.017
1.118	1.97		1.118	0.367		1.118	0.017
1.12	1.333		1.12	0.4		1.12	0.017
1.122	1.547		1.122	0.549		1.122	0.066
1.124	1.761		1.124	0.415		1.124	0.033
1.126	1.277		1.126	0.646		1.126	0.066
1.128	1.258		1.128	0.298		1.128	0.083
1.13	1.371		1.13	0.578		1.13	0.033
1.132	0.858		1.132	0.627		1.132	0.049
1.134	1.119		1.134	0.724		1.134	0.115
1.136	1.118		1.136	0.526		1.136	0.082
1.138	1.214		1.138	0.656		1.138	0.147
1.14	1.392		1.14	0.671		1.14	0.098
1.142	1.193		1.142	0.834		1.142	0.065
1.144	1.093		1.144	0.62		1.144	0
1.146	1.222		1.146	0.831		1.146	0.049
1.148	1.138		1.148	0.78		1.148	0.065
1.15	1.088		1.15	0.698		1.15	0.065
1.152	1.313		1.152	1.037		1.152	0.081
1.154	1.213		1.154	1.019		1.154	0.097
1.156	1.098		1.156	0.791		1.156	0.081
1.158	1.128		1.158	1.048		1.158	0.08
1.16	1.223		1.16	0.611		1.16	0.064
1.162	1.221		1.162	0.9		1.162	0.08
1.164	0.946		1.164	1.058		1.164	0.144
1.166	1.201		1.166	0.944		1.166	0.096
1.168	1.199		1.168	0.767		1.168	0.096
1.17	1.101		1.17	1.037		1.17	0.096
1.172	1.019		1.172	1.099		1.172	0.159
1.174	1.065		1.174	0.954		1.174	0.079
1.176	1.175		1.176	1.063		1.176	0.158
1.178	1.236		1.178	0.982		1.178	0.095
1.18	1.092		1.18	0.87		1.18	0.142
1.182	1.295		1.182	0.995		1.182	0.142
1.184	1.104		1.184	1.088		1.184	0.157
1.186	1.259		1.186	1.102		1.186	0.157
1.188	1.116		1.188	1.21		1.188	0.251
1.19	1.114		1.19	1.239		1.19	0.235
1.192	1.096		1.192	0.971		1.192	0.172
1.194	1.251		1.194	1.172		1.194	0.218
1.196	1.124		1.196	1.342		1.196	0.171
1.198	1.278		1.198	1.075		1.198	0.249
1.2	1.291		1.2	1.244		1.2	0.233
1.202	1.149		1.202	1.444		1.202	0.155
1.204	1.302		1.204	1.318		1.204	0.139
1.206	1.378		1.206	1.207		1.206	0.185
1.208	1.175		1.208	1.406		1.208	0.17
1.21	1.25		1.21	1.373		1.21	0.154
1.212	1.155		1.212	1.34		1.212	0.184
1.214	1.03		1.214	1.307		1.214	0.2
1.216	1.305		1.216	1.673		1.216	0.215
1.218	1.196		1.218	1.303		1.218	0.184
1.22	1.148		1.22	1.239		1.22	0.168
1.222	1.314		1.222	1.283		1.222	0.213
1.224	1.358		1.224	1.403		1.224	0.137
1.226	1.386		1.226	1.37		1.226	0.122
1.228	1.338		1.228	1.566		1.228	0.197
1.23	1.594		1.23	1.381		1.23	0.106
1.232	1.303		1.232	1.212		1.232	0.166
1.234	1.256		1.234	1.785		1.234	0.181
1.236	1.178		1.236	1.555		1.236	0.166
1.238	1.252		1.238	1.387		1.238	0.211
1.24	1.415		1.24	1.445		1.24	0.12
1.242	1.443		1.242	1.473		1.242	0.165
1.244	1.486		1.244	1.71		1.244	0.18
1.246	1.543		1.246	1.483		1.246	0.209
1.248	1.526		1.248	1.316		1.248	0.119
1.25	1.404		1.25	1.389		1.25	0.179
1.252	1.73		1.252	1.476		1.252	0.223
1.254	1.578		1.254	1.354		1.254	0.134
1.256	1.159		1.256	1.412		1.256	0.297
1.258	1.662		1.258	1.469		1.258	0.133
1.26	1.259		1.26	1.378		1.26	0.192
1.262	1.331		1.262	1.198		1.262	0.148
1.264	1.595		1.264	1.61		1.264	0.206
1.266	1.371		1.266	1.224		1.266	0.221
1.268	1.163		1.268	0.868		1.268	0.132
1.27	1.411		1.27	1.382		1.27	0.103
1.272	1.336		1.272	1.423		1.272	0.205
1.274	1.216		1.274	1.275		1.274	0.161
1.276	1.668		1.276	1.36		1.276	0.117
1.278	1.3		1.278	1.373		1.278	0.131
1.28	1.575		1.28	1.225		1.28	0.204
1.282	1.573		1.282	1.252		1.282	0.203
1.284	1.192		1.284	1.279		1.284	0.218
1.286	1.466		1.286	1.147		1.286	0.188
1.288	1.435		1.288	1.203		1.288	0.203
1.29	1.216		1.29	1.201		1.29	0.159
1.292	1.387		1.292	1.069		1.292	0.13
1.294	1.399		1.294	1.096		1.294	0.216
1.296	1.455		1.296	1.311		1.296	0.158
1.298	1.28		1.298	1.093		1.298	0.215
1.3	1.422		1.3	1.163		1.3	0.201
1.302	1.377		1.302	1.305		1.302	0.129
1.304	1.36		1.304	1.159		1.304	0.229
1.306	1.458		1.306	1.143		1.306	0.214
1.308	1.627		1.308	1.241		1.308	0.285
1.31	1.539		1.31	1.311		1.31	0.228
1.312	1.494		1.312	1.536		1.312	0.213
1.314	1.591		1.314	1.42		1.314	0.184
1.316	1.589		1.316	1.191		1.316	0.198
1.318	1.501		1.318	1.105		1.318	0.156
1.32	1.57		1.32	1.061		1.32	0.141
1.322	1.681		1.322	1.454		1.322	0.254
1.324	1.593		1.324	1.1		1.324	0.155
1.326	1.394		1.326	1.225		1.326	0.183
1.328	1.35		1.328	1.068		1.328	0.14
1.33	1.404		1.33	1.263		1.33	0.252
1.332	1.57		1.332	1.205		1.332	0.252
1.334	1.441		1.334	1.189		1.334	0.223
1.336	1.551		1.336	1.09		1.336	0.237
1.338	1.716		1.338	1.283		1.338	0.334
1.34	1.616		1.34	1.184		1.34	0.181
1.342	1.335		1.342	1.099		1.342	0.264
1.344	1.625		1.344	1.333		1.344	0.236
1.346	1.859		1.346	1.345		1.346	0.235
1.348	1.496		1.348	1.094		1.348	0.263
1.35	1.535		1.35	1.023		1.35	0.207
1.352	1.408		1.352	1.256		1.352	0.207
1.354	1.503		1.354	1.075		1.354	0.234
1.356	1.514		1.356	1.335		1.356	0.206
1.358	1.127		1.358	1.347		1.358	0.137
1.36	1.496		1.36	1.29		1.36	0.219
1.362	1.398		1.362	1.151		1.362	0.123
1.364	1.601		1.364	1.341		1.364	0.232
1.366	1.831		1.366	1.503		1.366	0.286
1.368	1.256		1.368	1.583		1.368	0.286
1.37	1.608		1.37	1.539		1.37	0.15
1.372	1.429		1.372	1.32		1.372	0.19
1.374	1.698		1.374	1.263		1.374	0.298
1.376	1.642		1.376	1.167		1.376	0.203
1.378	1.301		1.378	1.178		1.378	0.257
1.38	1.664		1.38	1.298		1.38	0.243
1.382	1.351		1.382	1.378		1.382	0.216
1.384	1.605		1.384	1.632		1.384	0.229
1.386	1.63		1.386	1.468		1.386	0.282
1.388	1.668		1.388	1.183		1.388	0.309
1.39	1.545		1.39	1.316		1.39	0.268
1.392	1.609		1.392	1.488		1.392	0.295
1.394	1.286		1.394	1.5		1.394	0.241
1.396	1.538		1.396	1.431		1.396	0.254
1.398	1.602		1.398	1.335		1.398	0.28
1.4	1.6		1.4	1.493		1.4	0.24
1.402	1.691		1.402	1.438		1.402	0.253
1.404	1.782		1.404	1.502		1.404	0.173
1.406	1.487		1.406	1.341		1.406	0.199
1.408	1.618		1.408	1.736		1.408	0.251
1.41	1.39		1.41	1.416		1.41	0.317
1.412	1.428		1.412	1.626		1.412	0.238
1.414	1.716		1.414	1.228		1.414	0.198
1.416	1.397		1.416	1.384		1.416	0.263
1.418	1.725		1.418	1.237		1.418	0.21
1.42	1.42		1.42	1.564		1.42	0.302
1.422	1.431		1.422	1.273		1.422	0.249
1.424	1.442		1.424	1.56		1.424	0.196
1.426	1.545		1.426	1.283		1.426	0.157
1.428	1.543		1.428	1.333		1.428	0.352
1.43	1.593		1.43	1.253		1.43	0.326
1.432	1.408		1.432	1.33		1.432	0.234
1.434	1.64		1.434	1.38		1.434	0.182
1.436	1.521		1.436	1.352		1.436	0.311
1.438	1.675		1.438	1.129		1.438	0.298
1.44	1.724		1.44	1.218		1.44	0.246
1.442	1.567		1.442	1.139		1.442	0.246
1.444	1.487		1.444	1.163		1.444	0.387
1.446	1.717		1.446	1.51		1.446	0.168
1.448	1.47		1.448	1.353		1.448	0.219
1.45	1.326		1.45	1.184		1.45	0.257
1.452	1.337		1.452	1.118		1.452	0.128
1.454	1.361		1.454	1.309		1.454	0.32
1.456	1.436		1.456	0.885		1.456	0.256
1.458	1.434		1.458	1.331		1.458	0.153
1.46	1.471		1.46	0.997		1.46	0.294
1.462	1.622		1.462	1.098		1.462	0.242
1.464	1.798		1.464	0.994		1.464	0.242
1.466	1.248		1.466	1.197		1.466	0.178
1.468	1.526		1.468	1.297		1.468	0.216
1.47	1.473		1.47	1.181		1.47	0.241
1.472	1.56		1.472	0.938		1.472	0.228
1.474	1.583		1.474	1.317		1.474	0.215
1.476	1.581		1.476	1.113		1.476	0.227
1.478	1.251		1.478	0.998		1.478	0.227
1.48	1.463		1.48	1.009		1.48	0.227
1.482	1.423		1.482	1.108		1.482	0.251
1.484	1.661		1.484	0.906		1.484	0.251
1.486	1.256		1.486	1.105		1.486	0.288
1.488	1.43		1.488	0.891		1.488	0.338
1.49	1.378		1.49	1.015		1.49	0.338
1.492	1.527		1.492	0.901		1.492	0.25
1.494	1.162		1.494	0.8		1.494	0.287
1.496	1.335		1.496	1.248		1.496	0.174
1.498	1.433		1.498	1.146		1.498	0.261
1.5	1.133		1.5	1.082		1.5	0.298
1.502	1.392		1.502	0.795		1.502	0.223
1.504	1.341		1.504	0.993		1.504	0.322
1.506	1.19		1.506	1.264		1.506	0.235
1.508	1.114		1.508	0.965		1.508	0.395
1.51	1.026		1.51	0.902		1.51	0.259
1.512	1.062		1.512	0.951		1.512	0.296
1.514	0.863		1.514	0.9		1.514	0.246
1.516	1.047		1.516	0.763		1.516	0.209
1.518	1.377		1.518	0.922		1.518	0.27
1.52	1.13		1.52	0.933		1.52	0.331
1.522	0.895		1.522	0.969		1.522	0.233
1.524	1.066		1.524	1.029		1.524	0.33
1.526	1.003		1.526	1.089		1.526	0.317
1.528	1.173		1.528	1.112		1.528	0.268
1.53	0.818		1.53	1.11		1.53	0.292
1.532	1.085		1.532	0.682		1.532	0.243
1.534	0.925		1.534	0.949		1.534	0.328
1.536	1.13		1.536	1.082		1.536	0.303
1.538	0.91		1.538	1.019		1.538	0.206
1.54	0.776		1.54	0.873		1.54	0.206
1.542	0.86		1.542	1.017		1.542	0.423
1.544	0.774		1.544	0.931		1.544	0.398
1.546	0.918		1.546	0.93		1.546	0.277
1.548	1.194		1.548	0.832		1.548	0.337
1.55	0.891		1.55	0.963		1.55	0.361
1.552	0.662		1.552	0.734		1.552	0.336
1.554	0.877		1.554	0.793		1.554	0.348
1.556	0.852		1.556	0.936		1.556	0.311
1.558	0.719		1.558	0.647		1.558	0.263
1.56	0.706		1.56	0.79		1.56	0.287
1.562	0.717		1.562	0.717		1.562	0.334
1.564	0.74		1.564	0.883		1.564	0.274
1.566	0.715		1.566	0.882		1.566	0.262
1.568	0.536		1.568	0.905		1.568	0.238
1.57	0.666		1.57	0.975		1.57	0.451
1.572	0.689		1.572	0.962		1.572	0.284
1.574	0.818		1.574	0.866		1.574	0.331
1.576	0.699		1.576	0.758		1.576	0.307
1.578	0.698		1.578	0.828		1.578	0.295
1.58	0.626		1.58	0.721		1.58	0.259
1.582	0.389		1.582	0.684		1.582	0.353
1.584	0.695		1.584	0.86		1.584	0.318
1.586	0.447		1.586	0.73		1.586	0.352
1.588	0.517		1.588	0.858		1.588	0.317
1.59	0.575		1.59	0.798		1.59	0.363
1.592	0.633		1.592	0.797		1.592	0.363
1.594	0.504		1.594	0.773		1.594	0.386
1.596	0.561		1.596	0.737		1.596	0.362
1.598	0.584		1.598	0.713		1.598	0.35
1.6	0.548		1.6	0.735		1.6	0.326
1.602	0.524		1.602	0.559		1.602	0.43
1.604	0.407		1.604	0.721		1.604	0.302
1.606	0.535		1.606	0.744		1.606	0.36
1.608	0.522		1.608	0.731		1.608	0.44
1.61	0.383		1.61	0.823		1.61	0.394
1.612	0.51		1.612	0.66		1.612	0.358
1.614	0.463		1.614	0.856		1.614	0.335
1.616	0.451		1.616	0.751		1.616	0.427
1.618	0.369		1.618	0.808		1.618	0.415
1.62	0.472		1.62	0.576		1.62	0.449
1.622	0.311		1.622	0.771		1.622	0.379
1.624	0.425		1.624	0.759		1.624	0.356
1.626	0.39		1.626	0.608		1.626	0.367
1.628	0.482		1.628	0.711		1.628	0.332
1.63	0.412		1.63	0.664		1.63	0.343
1.632	0.332		1.632	0.663		1.632	0.422
1.634	0.343		1.634	0.617		1.634	0.445
1.636	0.274		1.636	0.536		1.636	0.41
1.638	0.251		1.638	0.524		1.638	0.41
1.64	0.342		1.64	0.592		1.64	0.455
1.642	0.409		1.642	0.762		1.642	0.374
1.644	0.227		1.644	0.704		1.644	0.453
1.646	0.284		1.646	0.68		1.646	0.385
1.648	0.227		1.648	0.634		1.648	0.384
1.65	0.272		1.65	0.667		1.65	0.542
1.652	0.215		1.652	0.486		1.652	0.384
1.654	0.327		1.654	0.7		1.654	0.439
1.656	0.169		1.656	0.597		1.656	0.416
1.658	0.281		1.658	0.653		1.658	0.494
1.66	0.326		1.66	0.641		1.66	0.561
1.662	0.281		1.662	0.651		1.662	0.471
1.664	0.258		1.664	0.46		1.664	0.526
1.666	0.291		1.666	0.639		1.666	0.369
1.668	0.179		1.668	0.504		1.668	0.436
1.67	0.246		1.67	0.503		1.67	0.536
1.672	0.29		1.672	0.536		1.672	0.49
1.674	0.323		1.674	0.68		1.674	0.49
1.676	0.212		1.676	0.646		1.676	0.478
1.678	0.334		1.678	0.701		1.678	0.566
1.68	0.189		1.68	0.6		1.68	0.344
1.682	0.2		1.682	0.533		1.682	0.499
1.684	0.155		1.684	0.565		1.684	0.509
1.686	0.299		1.686	0.565		1.686	0.486
1.688	0.155		1.688	0.719		1.688	0.585
1.69	0.265		1.69	0.685		1.69	0.441
1.692	0.221		1.692	0.64		1.692	0.628
1.694	0.165		1.694	0.562		1.694	0.484
1.696	0.231		1.696	0.495		1.696	0.418
1.698	0.297		1.698	0.605		1.698	0.384
1.7	0.143		1.7	0.648		1.7	0.537
1.702	0.23		1.702	0.515		1.702	0.394
1.704	0.252		1.704	0.591		1.704	0.328
1.706	0.219		1.706	0.678		1.706	0.524
1.708	0.24		1.708	0.579		1.708	0.436
1.71	0.12		1.71	0.622		1.71	0.327
1.712	0.207		1.712	0.534		1.712	0.49
1.714	0.152		1.714	0.599		1.714	0.511
1.716	0.163		1.716	0.511		1.716	0.413
1.718	0.109		1.718	0.478		1.718	0.423
1.72	0.206		1.72	0.532		1.72	0.477
1.722	0.206		1.722	0.618		1.722	0.541
1.724	0.217		1.724	0.39		1.724	0.378
1.726	0.216		1.726	0.476		1.726	0.345
1.728	0.259		1.728	0.346		1.728	0.507
1.73	0.183		1.73	0.496		1.73	0.463
1.732	0.205		1.732	0.528		1.732	0.527
1.734	0.162		1.734	0.474		1.734	0.484
1.736	0.097		1.736	0.333		1.736	0.472
1.738	0.15		1.738	0.344		1.738	0.407
1.74	0.247		1.74	0.354		1.74	0.471
1.742	0.204		1.742	0.396		1.742	0.556
1.744	0.171		1.744	0.524		1.744	0.353
1.746	0.342		1.746	0.396		1.746	0.384
1.748	0.16		1.748	0.448		1.748	0.458
1.75	0.192		1.75	0.309		1.75	0.224
1.752	0.213		1.752	0.447		1.752	0.5
1.754	0.181		1.754	0.415		1.754	0.436
1.756	0.138		1.756	0.298		1.756	0.499
1.758	0.255		1.758	0.34		1.758	0.466
1.76	0.18		1.76	0.371		1.76	0.455
1.762	0.138		1.762	0.498		1.762	0.455
1.764	0.148		1.764	0.466		1.764	0.338
1.766	0.137		1.766	0.359		1.766	0.433
1.768	0.169		1.768	0.38		1.768	0.411
1.77	0.19		1.77	0.19		1.77	0.537
1.772	0.179		1.772	0.19		1.772	0.515
1.774	0.095		1.774	0.326		1.774	0.483
1.776	0.189		1.776	0.294		1.776	0.472
1.778	0.157		1.778	0.367		1.778	0.534
1.78	0.157		1.78	0.262		1.78	0.544
1.782	0.22		1.782	0.304		1.782	0.418
1.784	0.157		1.784	0.241		1.784	0.491
1.786	0.136		1.786	0.209		1.786	0.417
1.788	0.125		1.788	0.303		1.788	0.531
1.79	0.334		1.79	0.24		1.79	0.448
1.792	0.24		1.792	0.312		1.792	0.437
1.794	0.198		1.794	0.218		1.794	0.488
1.796	0.135		1.796	0.177		1.796	0.322
1.798	0.135		1.798	0.156		1.798	0.446
1.8	0.176		1.8	0.27		1.8	0.569
1.802	0.166		1.802	0.3		1.802	0.3
1.804	0.103		1.804	0.29		1.804	0.372
1.806	0.186		1.806	0.258		1.806	0.392
1.808	0.299		1.808	0.268		1.808	0.381
1.81	0.113		1.81	0.134		1.81	0.515
1.812	0.113		1.812	0.237		1.812	0.432
1.814	0.196		1.814	0.309		1.814	0.421
1.816	0.206		1.816	0.195		1.816	0.462
1.818	0.144		1.818	0.205		1.818	0.512
1.82	0.123		1.82	0.236		1.82	0.307
1.822	0.205		1.822	0.256		1.822	0.593
1.824	0.133		1.824	0.215		1.824	0.398
1.826	0.215		1.826	0.204		1.826	0.347
1.828	0.112		1.828	0.204		1.828	0.52
1.83	0.071		1.83	0.255		1.83	0.448
1.832	0.143		1.832	0.204		1.832	0.376
1.834	0.244		1.834	0.244		1.834	0.477
1.836	0.132		1.836	0.224		1.836	0.416
1.838	0.122		1.838	0.274		1.838	0.446
1.84	0.193		1.84	0.233		1.84	0.395
1.842	0.132		1.842	0.223		1.842	0.637
1.844	0.152		1.844	0.223		1.844	0.475
1.846	0.091		1.846	0.222		1.846	0.363
1.848	0.162		1.848	0.283		1.848	0.565
1.85	0.222		1.85	0.141		1.85	0.494
1.852	0.121		1.852	0.161		1.852	0.463
1.854	0.242		1.854	0.181		1.854	0.503
1.856	0.171		1.856	0.272		1.856	0.442
1.858	0.151		1.858	0.161		1.858	0.522
1.86	0.141		1.86	0.11		1.86	0.561
1.862	0.11		1.862	0.241		1.862	0.37
1.864	0.17		1.864	0.19		1.864	0.52
1.866	0.25		1.866	0.24		1.866	0.539
1.868	0.2		1.868	0.18		1.868	0.509
1.87	0.12		1.87	0.21		1.87	0.458
1.872	0.209		1.872	0.15		1.872	0.458
1.874	0.08		1.874	0.199		1.874	0.646
1.876	0.08		1.876	0.239		1.876	0.586
1.878	0.209		1.878	0.169		1.878	0.456
1.88	0.169		1.88	0.189		1.88	0.387
1.882	0.159		1.882	0.208		1.882	0.545
1.884	0.119		1.884	0.208		1.884	0.524
1.886	0.168		1.886	0.168		1.886	0.642
1.888	0.158		1.888	0.227		1.888	0.671
1.89	0.079		1.89	0.138		1.89	0.621
1.892	0.089		1.892	0.237		1.892	0.542
1.894	0.138		1.894	0.246		1.894	0.492
1.896	0.089		1.896	0.276		1.896	0.531
1.898	0.157		1.898	0.167		1.898	0.452
1.9	0.088		1.9	0.147		1.9	0.637
1.902	0.157		1.902	0.196		1.902	0.558
1.904	0.078		1.904	0.167		1.904	0.695
1.906	0.147		1.906	0.206		1.906	0.557
1.908	0.088		1.908	0.313		1.908	0.479
1.91	0.176		1.91	0.283		1.91	0.488
1.912	0.146		1.912	0.195		1.912	0.458
1.914	0.098		1.914	0.205		1.914	0.672
1.916	0.107		1.916	0.175		1.916	0.632
1.918	0.175		1.918	0.214		1.918	0.505
1.92	0.126		1.92	0.165		1.92	0.543
1.922	0.097		1.922	0.204		1.922	0.359
1.924	0.116		1.924	0.272		1.924	0.678
1.926	0.107		1.926	0.32		1.926	0.503
1.928	0.087		1.928	0.145		1.928	0.522
1.93	0.077		1.93	0.174		1.93	0.531
1.932	0.155		1.932	0.28		1.932	0.579
1.934	0.116		1.934	0.29		1.934	0.53
1.936	0.096		1.936	0.241		1.936	0.558
1.938	0.087		1.938	0.154		1.938	0.51
1.94	0.115		1.94	0.25		1.94	0.586
1.942	0.096		1.942	0.231		1.942	0.518
1.944	0.067		1.944	0.192		1.944	0.518
1.946	0.077		1.946	0.23		1.946	0.488
1.948	0.144		1.948	0.192		1.948	0.459
1.95	0.134		1.95	0.23		1.95	0.564
1.952	0.086		1.952	0.22		1.952	0.592
1.954	0.076		1.954	0.201		1.954	0.486
1.956	0.048		1.956	0.229		1.956	0.524
1.958	0.086		1.958	0.296		1.958	0.495
1.96	0.029		1.96	0.21		1.96	0.504
1.962	0.124		1.962	0.181		1.962	0.513
1.964	0.105		1.964	0.333		1.964	0.408
1.966	0.066		1.966	0.161		1.966	0.559
1.968	0.095		1.968	0.228		1.968	0.53
1.97	0.123		1.97	0.294		1.97	0.53
1.972	0.104		1.972	0.246		1.972	0.491
1.974	0.085		1.974	0.274		1.974	0.557
1.976	0.066		1.976	0.255		1.976	0.481
1.978	0.066		1.978	0.321		1.978	0.716
1.98	0.057		1.98	0.349		1.98	0.593
1.982	0.094		1.982	0.188		1.982	0.536
1.984	0.085		1.984	0.273		1.984	0.582
1.986	0.141		1.986	0.31		1.986	0.422
1.988	0.075		1.988	0.357		1.988	0.525
1.99	0.141		1.99	0.253		1.99	0.515
1.992	0.141		1.992	0.328		1.992	0.533
1.994	0.122		1.994	0.253		1.994	0.514
1.996	0.112		1.996	0.309		1.996	0.551
1.998	0.075		1.998	0.224		1.998	0.709
2	0.112		2	0.336		2	0.578
