# Supplementary material for: Functional diversity among cardiolipin binding sites on the mitochondrial ADP/ATP carrier
Source: EMBO J. 2024 Jun 5;43(14):2979–3008. doi: 10.1038/s44318-024-00132-2 (PMC11251061; doi:10.1038/s44318-024-00132-2)
Supplement: Supplementary file 9 — Source data Fig. 7 [file 44318_2024_132_MOESM9_ESM.zip › Fig 7/7E/7E.xlsx]

## Sheet: Fig7E
Figure 7
Panel E - Free energy difference between CL unbinding from Mutated ANT - WT ANT
Units = kcal/mol
DDG WT	DDG L141F	DDG L141E
0.599186	16.3124	15.6472
-7.36305	3.16969	21.5249
6.27342	24.4065	4.36759
0.490445	0.529445	13.3564
