# Supplementary material for: Functional diversity among cardiolipin binding sites on the mitochondrial ADP/ATP carrier
Source: EMBO J. 2024 Jun 5;43(14):2979–3008. doi: 10.1038/s44318-024-00132-2 (PMC11251061; doi:10.1038/s44318-024-00132-2)
Supplement: Supplementary file 10 — Source data Fig. 8 [file 44318_2024_132_MOESM10_ESM.zip]

Archive with 16 entries (10 files):
- Fig 8/8B/
- Fig 8/8B/western.tif
- Fig 8/8C/
- Fig 8/8C/YPD, 2days, 30C.tif
- Fig 8/8C/YPD, 3days, 37C.tif
- Fig 8/8C/YPEG, 3days, 30C.tif
- Fig 8/8C/YPEG, 5days, 37C.tif
- Fig 8/8D/
- Fig 8/8D/8D.xlsx
- Fig 8/8E/
- Fig 8/8E/8E.xlsx
- Fig 8/8E/README.txt
- Fig 8/8G/
- Fig 8/8G/8G.xlsx
- Fig 8/8H/
- Fig 8/8H/blue native.tif
