# Supplementary material for: Functional diversity among cardiolipin binding sites on the mitochondrial ADP/ATP carrier
Source: EMBO J. 2024 Jun 5;43(14):2979–3008. doi: 10.1038/s44318-024-00132-2 (PMC11251061; doi:10.1038/s44318-024-00132-2)
Supplement: Supplementary file 10 — Source data Fig. 8 [file 44318_2024_132_MOESM10_ESM.zip › Fig 8/8D/8D.xlsx]

## Sheet: 8D
8D
ADP (uM)	WT						A137D						K112D						K215D						WT+CATR
100	0.592426	0.596596	0.579064	0.541787	0.718149	0.590659	0.091234	0.109362	0.06834	0.022298	0.054951	0.034586	0.311404	0.361787	0.314979	0.398553	0.392567	0.392903	0.436681	0.354383	0.386298	0.394043	0.443562	0.377672	0.123064	0.100766	0.034213	0.018723	0.074727	0.024741
33.3	0.514468	0.57166	0.593447	0.510128	0.691136	0.591248	0.065106	0.040085	-0.01302	0.003234	0.0069	-0.00278	0.267404	0.286894	0.248596	0.318298	0.290323	0.304039	0.322894	0.308596	0.325872	0.36017	0.399383	0.342749
11.1	0.530723	0.518383	0.536085	0.529702	0.534614	0.515849	0.090979	0.053021	-0.01923	0.029702	-0.00059	0.002525	0.179915	0.21566	0.139234	0.195915	0.210379	0.218794	0.301872	0.312681	0.262979	0.309617	0.274502	0.343843
3.7	0.321702	0.343745	0.407745	0.400596	0.395764	0.363282	0.054894	0.046213	0.033021	-0.00791	0.04115	-0.00993	0.092426	0.10817	0.086809	0.148936	0.080533	0.099046	0.151404	0.192681	0.150723	0.22766	0.162833	0.162328
