# Supplementary material for: Functional diversity among cardiolipin binding sites on the mitochondrial ADP/ATP carrier
Source: EMBO J. 2024 Jun 5;43(14):2979–3008. doi: 10.1038/s44318-024-00132-2 (PMC11251061; doi:10.1038/s44318-024-00132-2)
Supplement: Supplementary file 10 — Source data Fig. 8 [file 44318_2024_132_MOESM10_ESM.zip › Fig 8/8E/8E.xlsx]

## Sheet: 8E
8E
WT	A137D	K112D	K215D
0.514468	0.065106	0.267404	0.322894
0.57166	0.040085	0.286894	0.308596
0.593447	-0.01302	0.248596	0.325872
0.510128	0.003234	0.318298	0.36017
0.691136	0.0069	0.290323	0.399383
0.591248	-0.00278	0.304039	0.342749
