# Supplementary material for: Functional diversity among cardiolipin binding sites on the mitochondrial ADP/ATP carrier
Source: EMBO J. 2024 Jun 5;43(14):2979–3008. doi: 10.1038/s44318-024-00132-2 (PMC11251061; doi:10.1038/s44318-024-00132-2)
Supplement: Supplementary file 10 — Source data Fig. 8 [file 44318_2024_132_MOESM10_ESM.zip › Fig 8/8E/README.txt]

8E: Data points were extracted from 8D (ADP 33.3 uM).
