# Supplementary material for: Functional diversity among cardiolipin binding sites on the mitochondrial ADP/ATP carrier
Source: EMBO J. 2024 Jun 5;43(14):2979–3008. doi: 10.1038/s44318-024-00132-2 (PMC11251061; doi:10.1038/s44318-024-00132-2)
Supplement: Supplementary file 10 — Source data Fig. 8 [file 44318_2024_132_MOESM10_ESM.zip › Fig 8/8G/8G.xlsx]

## Sheet: 8G
8G
WT	-	+CATR	+1CL+CATR	+2CL+CATR	+3CL+CATR
	0.252296	0.0888725	0.20428	0.317618	0.136934
	0.205519	0.0809758	0.198532	0.346241	0.168732
	0.261718	0.0801558	0.174131	0.315516	0.16848
	0.191194	0.256083	0.278708	0.222391	0.0516232
	0.14978	0.124566	0.282001	0.342636	0.101017
	0.163358	0.0993756	0.247549	0.351996	0.137721
A137D	-	+CATR	+1CL+CATR	+2CL+CATR	+3CL+CATR
	0.133522	0.169849	0.277732	0.311806	0.107091
	0.146659	0.154107	0.26619	0.319639	0.113405
	0.195812	0.112941	0.222121	0.303559	0.165567
	0.290535	0.109014	0.191983	0.270054	0.138415
	0.28594	0.113307	0.186951	0.273149	0.140653
	0.28958	0.109148	0.192846	0.270863	0.137563
K112D	-	+CATR	+1CL+CATR	+2CL+CATR	+3CL+CATR
	0.212026	0.0706488	0.180866	0.358593	0.177866
	0.156766	0.0959009	0.21902	0.375403	0.15291
	0.178928	0.080472	0.209218	0.371818	0.159564
	0.127517	0.06335	0.232953	0.388827	0.187353
	0.10741	0.0692738	0.229035	0.421375	0.172907
	0.114526	0.0725642	0.224752	0.413935	0.174223
K215D	-	+CATR	+1CL+CATR	+2CL+CATR	+3CL+CATR
	0.216014	0.108786	0.195663	0.300644	0.178892
	0.274513	0.0937186	0.189368	0.296891	0.14551
	0.239003	0.125273	0.186117	0.281148	0.168459
	0.149814	0.129132	0.269585	0.342905	0.108564
	0.156083	0.114296	0.223129	0.323666	0.182826
	0.149202	0.1133	0.222629	0.332272	0.182596
